# Supplementary material for: Nuclear actin polymerization rapidly mediates replication fork remodeling upon stress by limiting PrimPol activity
Source: Nat Commun. 2023 Nov 28;14:7819. doi: 10.1038/s41467-023-43183-5 (PMC10684888; doi:10.1038/s41467-023-43183-5)
Supplement: Supplementary file 4 — Supplementary Data 1 [file 41467_2023_43183_MOESM4_ESM.xlsx]

## Sheet: Sheet1
	REAGENT or RESOURCE	SOURCE	IDENTIFIER
	Antibodies
	Mouse anti-Pcna (PC10)	Santa Cruz Biotechnology	Cat # sc-56
	Rabbit anti-Histone H3	Abcam	Cat # ab1791
	Mouse anti-beta-Actin (IgG1)	Sigma-Aldrich	Cat # A5441
	Recombinant rabbit anti-Smarcal1 [EPR23912-44]	Abcam	Cat # ab259972
	Rabbit anti-Rad51	Bio Academia	Cat # 70-001
	Rat anti-PrimPol	Méndez lab (González-Acosta 2021)
	Anti-RPA2 [9H8]	Abcam	Cat #ab2175
	Mouse anti-Tubulin [B-5-1-2]	Sigma-Aldrich	Cat # T6074
	Recombinant rabbit monoclonal anti-ATR pT1989 [EPR21991]	Abcam	Cat #AB227851
	Rabbit anti-ATR	Thermo Fisher Scientific	Cat #A300-137A
	Rabbit monoclonal anti-Chk1 pS345 [133D3]	Cell Signaling Technology	Cat # 2348
	Mouse monoclonal anti-Chk1 [G-4]	Santa Cruz Biotechnology	Cat # sc-8408
	Rabbit polyclonal anti-TFIIH	Santa Cruz Biotechnology	Cat # sc-293
	Rabbit polyclonal anti-Recq1	Novus Biologicals	Cat # NB100-618
	Mouse monoclonal anti-Gapdh [6C5]	Millipore	Cat # MAB374
	Rabbit monoclonal anti-Arp3 [EPR10428(B)]	Abcam	Cat # ab151729
	Rat monoclonal anti-BrdU (CldU) [BU1/75 (ICR1)]	Abcam	Cat # ab6326
	Mouse anti-BrdU (IdU) [Clone B44 (RUO (GMP))]	Becton Dickinson	Cat # 347580
	Goat anti-mouse-AlexaFluor488 (IgG) H+L secondary antibody	Thermo Fisher Scientific	Cat # A-11001
	Donkey anti-rat-Cy3 polyclonal secondary antibody	LubioScience	Cat # 712-166.153
	Rabbit polyclonal anti-FLAG	Sigma-Aldrich	Cat # F7425
	Mouse monoclonal anti-gH2AX (Ser139) [clone JBW301]	Millipore	Cat # 05-636
	RFP–PCNA chromobody	Chromotek	Cat # ccr
	NLS–GFP–actin chromobody	Chromotek	Cat # acgn
	Anti-SMC1 polyclonal	Thermo Fisher	Cat #PA5-29122
	Anti-rabbit-HRP linked	VWR	Cat #NA934
	Anti-mouse-HRP linked	VWR	Cat #NA931
