# Supplementary material for: Nuclear actin polymerization rapidly mediates replication fork remodeling upon stress by limiting PrimPol activity
Source: Nat Commun. 2023 Nov 28;14:7819. doi: 10.1038/s41467-023-43183-5 (PMC10684888; doi:10.1038/s41467-023-43183-5)
Supplement: Supplementary file 5 — Supplementary Data 2 [file 41467_2023_43183_MOESM5_ESM.xlsx]

## Sheet: Sheet1
	REAGENT or RESOURCE	SOURCE	IDENTIFIER
	Chemicals
	jetPRIME	Polyplus transfection	Cat # 11401
	Lipofectamine 3000	Thermo Fisher Scientific	Cat # L3000008
	RNAiMax	Thermo Fisher Scientific	Cat # 13778075
	Doxycycline hyclate	Sigma-Aldrich	Cat # D9891
	Benzyldimethylalkyl Ammonium Chloride	Sigma-Aldrich	Cat # B6295
	Formamide	Sigma-Aldrich	Cat # 47680
	Glutaraldehyde 25%	EMS	Cat # 16200
	Uranyl acetate	Fluka	Cat € 73943
	5-Chloro-2′-deoxyuridine	Sigma-Aldrich	Cat#C6891
	5-Iodo-2′-deoxyuridine	Sigma-Aldrich	Cat#I7125
	Nocodazole	Sigma-Aldrich	Cat# M1404
	Camptothecin	Sigma-Aldrich	Cat # C9911
	Etoposide	Sigma-Aldrich	Cat #E1383
	Cisplatin	Sigma-Aldrich	Cat # 232120
	LatrunculinB	Sigma-Aldrich	Cat # 428020
	Swinholide A	Cayman Chemical	Cat # Cay19611
	CK666	Sigma-Aldrich	Cat # sml006
	CK869	Sigma-Aldrich	Cat # C9124
	ProLong Gold Antifade Mountant	Thermo Fisher Scientific	Cat # P36930
	Western Bright ECL-HRP Substrate	Advansta	Cat # K-12045
	DAPI	Sigma-Aldrich	Cat # D9542
	Critical commercial assays
	Click-it EdU AlexaFluor 488 Flow Cytometry Assay Kit	Thermo Fisher Scientific	Cat # C10420
	Click-it EdU AlexaFluor 555 Flow Cytometry Assay Kit	Thermo Fisher Scientific	Cat # C10638
