# Supplementary material for: Nuclear actin polymerization rapidly mediates replication fork remodeling upon stress by limiting PrimPol activity
Source: Nat Commun. 2023 Nov 28;14:7819. doi: 10.1038/s41467-023-43183-5 (PMC10684888; doi:10.1038/s41467-023-43183-5)
Supplement: Supplementary file 10 — Source Data [file 41467_2023_43183_MOESM10_ESM.xlsx]

## Sheet: Figure 1
	Figure 1 c
displayed		NT																				ETP																				CPT
	Foci	14	6	9	5	10	15	15	8	9	12	4	20	21	17	22	19	12	10	12	12	44	16	19	9	36	17	22	21	29	35	22	17	21	19	27	17	14	25	29	10	29	22	27	17	2	31	23	18
	Patches	15	13	17	16	10	5	5	3	6	17	7	26	13	14	5	2	11	11	11	15	38	27	24	9	16	18	10	28	18	21	14	19	24	32	24	13	19	10	22	5	11	7	27	22	7	27	10	4
	Filaments	10	3	1	10	10	1	3	0	0	6	1	8	6	8	0	0	4	1	3	4	9	9	5	15	4	4	4	20	1	3	4	7	8	10	4	1	5	5	6	2	2	8	8	16	6	1	5	6
		NT																				ETP																				CPT
	Foci	23	28	32	3	18	33	9	16	13	14	12	20	13	21	26	32	4	22	6	21	30	17	17	33	14	28	2	4	21	17	19	23	26	31	4	3	15	28	24	20	27	30	22	7	50	10	22	16
	patches	13	19	6	0	4	7	2	2	7	1	8	13	1	2	3	6	2	16	6	19	10	10	30	12	35	18	4	5	27	24	7	12	12	8	6	2	5	21	11	16	23	13	20	5	21	6	22	13
	Filaments	0	7	3	0	1	1	0	2	2	0	2	2	0	0	1	0	0	1	6	6	1	6	8	2	3	3	0	12	12	10	2	11	2	0	0	1	4	8	4	4	7	5	7	1	3	0	3	1
		NT																				ETP																				CPT
	Foci	23	27	16	6	10	14	6	20	25	14	6	14	24	25	25	12	16	9	18	13	9	23	10	38	27	26	30	36	16	25	22	9	13	13	4	25	11	1	4	19	29	15	14	14	28	9	5	48
	patches	22	19	9	7	8	7	2	7	4	4	2	2	8	6	7	3	8	3	6	18	25	13	1	29	12	21	31	22	4	23	25	27	4	20	3	6	12	4	7	23	28	5	26	19	14	11	11	31
	Filaments	7	4	0	1	0	0	0	2	0	0	0	0	0	1	0	0	1	0	1	21	30	1	0	3	6	13	4	6	0	12	3	28	0	7	3	2	2	1	3	6	7	2	25	7	4	6	14	8
	Figure 1 b
			foci			All patches + filaments
			NT	ETP	CTP	UNT	ETP	CTP
	G1 phase
	rep1		0.464286	0.416667	0.473684	0	0	0
	rep2		0.409091	0.333333	0.428571	0	0.0833333	0
	rep3		0.466667	0.466667	0.461538	0	0	0
	#cells tot		65	63	53
	average		0.446681	0.405556	0.454598	0	0.0277778	0
	STD		0.0325758	0.0673575	0.0233435	0	0.0481125	0
			foci			All patches + filaments
			NT	ETP	CTP	UNT	ETP	CTP
	S phase
	rep1		0.292683	0.351562	0.473684	0.252033	0.28125	0.285714
	rep2		0.294964	0.341667	0.419847	0.208633	0.408333	0.244275
	rep3		0.297872	0.392308	0.374101	0.163121	0.246154	0.194245
	#cells tot		403	378	396
	average		0.295173	0.361846	0.422544	0.207929	0.311912	0.241411
	STD		0.00260102	0.0268409	0.0498465	0.0444602	0.0853269	0.045802
[truncated: 12 more columns]

## Sheet: Figure 2
	Figure 2b						Figure 2d										Figure 2c							Figure 2e
	CPT treated							H3		Actin		Normalization to H3		Fold change to NT
	cell #1			Ratio coloc/EdU
		#spot edu	210
		#spot actin	131				EDU	8222.37		920.79		0.111986		1
		coloc	37	0.17619			CPT	12362.3		3646.02		0.294932		2.63365
							CPT LATB	6655.42		0		0		0
	cell #2	#spot edu	148
		#spot actin	125
		coloc	35	0.236486			EDU	12767.7		4181.25		0.327487		1
							CPT	19105.8		11647		0.609606		1.86147
	cell #3	#spot edu	165				CPT LATB	6473.39		0		0
		#spot actin	167
		coloc	55	0.333333
							EDU	4087.54		248.678		0.0608381		1
	cell #4	#spot edu	101				CPT	10900.2		1028.31		0.0943378		1.55064
		#spot actin	171				CPT LATB	11540.3		240.092		0.0208046		0.220533
		coloc	45	0.445545
	cell #5	#spot edu	266
		#spot actin	135				Figure 2f
		coloc	31	0.116541				H3		Actin		Normalization to H3		Fold change to NT
							CPT	18168.9		5827.92		0.320763		1
	average coloc			0.261619			CK666 CPT	15309.5		1630.06		0.106474		0.331939
							CPT	6503.12		4156.73		0.639191		1
							CK666 CPT	10725.7		4221.32		0.393569		0.615731
							CPT	13245.8		13446		1.01511		1
							CK666 CPT	20982.4		12316		0.586967		0.578228

## Sheet: Figure 3
	Figure 3b								Figure 3c							Figure 3d		displayed						Figure 3f
									First replicate																	first - displayed
	NT	CPT	ETP	LATB CPT	LATB ETP				NT	CPT 100nM	35' Swinholide + CPT	ETP 20nM	35' Swinholide + ETP			NT	CPT	CK666	CK666 + CPT	CK869	CK869+CPT			WT NT	WT CPT 100nM	R62D NT	R62D CPT
First replicate	1.12583	0.79017	1.75562	1.28929	0.999253				0.845308	0.696429	0.944653	1.17876	0.459281			1.04673	0.761499	1.14108	0.732311	1.57176	1.12065			0.847826	0.678506	0.56736	0.38688
displayed	0.806144	0.57072	0.472095	1.7957	1.30474				0.921198	0.427226	1.21471	0.359483	1.13436			1.28588	0.837689	1.21901	0.91458	0.600316	0.880049			1.29833	0.442389	0.587606	1.17308
	1.12609	1.12709	0.659091	1.13632	1.00647				0.962089	0.667362	0.865189	0.679856	1.37654			0.812987	0.555963	1.19186	0.748588	0.817048	1.20533			1.57611	0.612985	0.525109	0.443191
	0.916153	0.328443	0.484576	1.02616	1.35972				1.05505	0.527174	0.599794	0.365642	0.942138			1.12668	0.263526	0.965245	0.893796	0.856343	1.19964			1.09539	0.271845	0.615015	0.316274
	0.943704	0.716327	1.18293	0.570611	1.29595				1.2044	1.74728	0.515447	0.390361	1.23313			1.20312	0.69863	1.19231	1.11579	0.782292	1.10909			0.756117	0.29257	1.23182	1.04299
	1.43218	0.566372	1.04367	1.06854	0.956608				0.993964	0.955148	0.413411	0.600266	0.447394			1.16277	0.817003	1.03333	0.757997	0.587519	0.634527			1.09188	0.657706	0.694915	1.07314
	0.75603	1.55954	0.813364	0.409722	1.11925				0.79085	0.585004	1.07195	0.713092	1.14416			1.27226	0.488839	1.12207	0.861654	1.45532	0.930851			0.601874	0.436455	0.538385	1.0261
	0.890654	0.72615	0.944717	0.7525	1.18983				0.763424	0.592246	1.34253	0.525695	0.899614			1.51347	1.27747	1.0065	0.808696	1.12251	0.545539			1.16984	2.13103	1.03107	1.38154
	1.73279	1.15021	0.403959	0.837809	0.984946				0.825634	0.517623	0.925694	0.458555	1			1.26579	0.683938	1.11503	1.0493	1.03842	1.00248			0.79557	1.10557	1.35474	0.643587
	0.977995	0.532294	0.464205	0.815494	1.36485				0.642017	0.587368	0.757616	0.570937	0.87415			1.2387	0.544262	0.708263	0.592153	1.02253	0.787692			0.841608	0.337877	0.70107	1.94155
	0.958763	0.566384	0.677336	1.02246	0.721441				1.04078	0.537718	0.932172	0.651675	0.786845			1.16499	0.713826	0.834101	0.716545	1.17604	1.45949			0.636875	0.952684	0.583171	1.43414
	1.05592	0.729252	1.01183	0.95122	1.20838				0.972371	0.554292	1.10427	0.463683	1.3296			1.03279	0.358354	1.27475	1.01663	0.734513	1.12785			1.22246	0.418269	1.11759	2.01284
	0.851506	0.467301	0.687609	1.18123	1.34846				1.04902	0.558523	1.06695	0.698259	0.745455			0.864916	0.294169	0.910714	0.631243	1.19973	0.863727			1.02906	0.790311	1.03055	0.7214
	1.03687	0.593096	0.822957	0.815559	1.24728				0.96875	0.618071	0.944292	0.470328	1.23679			0.992898	0.622989	1.10422	0.525394	0.877311	0.864711			0.769657	0.258294	2.06438	1.05825
	1.17539	0.819572	0.668496	0.737152	0.843416				0.809585	1.10264	1.54865	0.395167	1.23294			0.973304	0.593114	0.9975	0.801567	1	1.0083			0.81754	0.838257	0.648072	0.464
	0.77154	0.58773	0.723404	1.08632	1.06893				1.08716	0.866343	0.876369	0.567213	0.60187			0.907484	0.552557	0.948	0.697952	0.936849	1.09804			1.26418	0.800959	0.748058	1.02088
	1.07973	0.906651	1.20462	0.856233	0.645681				1.2902	0.45271	0.948178	0.45325	0.985782			1.53381	0.634663	1.2343	0.700422	0.961039	1.12533			1.89751	1.08455	0.785782	1.05029
	1.06603	0.540965	0.905	1.01514	1.53869				1.20398	0.649667	1.12	0.401537	1.05674			1.42532	0.433384	1.31387	1.28488	1.5638	1.16206			0.847561	0.324437	0.430143	0.531034
	0.986772	0.502008	0.351351	1.00773	0.919611				1.07847	0.539604	0.823738	0.629243	1.27962			1	0.863946	0.678091	0.791667	1.0483	0.873096			1.08	0.931069	0.624008	0.72609
	1.06491	0.578431	0.571245	1.11534	1.12046				0.627744	0.501636	1.00664	0.727183	0.733634			0.949013	0.464088	0.523352	0.460317	0.907368	0.702128			1.087	0.431628	0.704651	0.611016
	0.941634	0.500642	0.85022	1.01456	1.18454				0.983278	0.61754	0.950042	0.628599	1.05826			0.917808	0.632524	0.980932	1.14187	0.964006	0.517355			1.40789	0.309271	0.975928	0.425397
	0.967513	1.16339	0.588652	0.762574	1.23197				1.12666	1.09038	0.878969	0.603757	0.959677			1.55932	0.662069	0.78069	0.977673	0.918231	0.90843			1.02762	0.490691	1.45	1.91194
	1.23303	0.616792	0.584545	0.88973	0.829787				1.4836	0.545078	1.06369	0.425255	0.947587			1.08419	0.469737	0.971506	0.93588	1.16379	0.694362			1.11422	0.412274	1.02135	2.20821
	0.871658	0.914081	0.888736	0.761699	0.604723				0.846525	0.491694	0.868581	1.09352	0.908577			0.638853	0.943709	1.48503	0.632923	0.91375	1.03429			1.20913	1.37157	1.67807	0.879803
	0.900559	0.451822	0.800885	0.856557	1.1006				1.03461	0.637831	0.794028	1.31046	0.54014			0.792735	0.88454	1.01613	1.11873	0.975641	0.705502			1.08989	0.244638	0.325867	1.19717
	1.45912	0.431847	0.560526	0.914257	1.02449				0.96098	1.04648	1.39342	0.478216	0.938521			0.983384	0.488462	0.807116	0.668605	0.863181	1.1248			0.896117	0.421131	1.08487	1.07897
	0.936856	0.694508	0.89295	0.846041	0.916031				1.07301	0.4659	1.3785	1.34457	1.10597			0.521951	0.556777	1.17891	0.598361	0.907251	1.02593			0.97561	0.73251	1.2021	0.686854
	0.632951	0.436423	0.641264	0.973617	1.19847				1.39205	0.668455	0.758907	0.953109	1.18758			0.815217	0.779635	1.10338	0.546425	0.99409	1.0772			0.787097	1.10885	0.518171	1.00512
	0.838667	0.461618	0.520772	1.12706	1.05937				0.842767	0.378604	1.12107	0.585427	1.62231			1.00355	0.34965	1.27459	0.625352	0.836957	1.29919			0.912157	0.672199	0.461539	0.219427
	1.10649	0.624585	1.13008	1.23162	0.954479				0.479294	0.477502	1.11374	1.01669	1.12277			1.07975	0.984917	1.30457	1.14469	0.916808	0.455433			1.7799	0.938525	0.826909	0.293702
	1.16617	0.688931	1.37543	0.68781	1.2283				0.672515	0.859838	0.780911	0.644068	1.02508			0.952722	0.543233	1.05736	0.991597	1.20463	1.0126			0.877273	0.349771	1.37978	1.05718
	1.16532	0.930475	0.4846	0.824561	0.931257				1.04381	0.489347	1.02122	0.750585	1.04338			0.697902	1.06426	1.0977	0.981906	1.16484	1.05276			0.613208	0.287688	1.1665	0.835391
	0.993039	0.601911	0.801778	0.706878	0.919338				0.763419	0.328696	0.681393	0.779626	1.11368			1.01256	0.984615	1.04237	0.496829	0.982788	1.5286			0.967578	0.79184	0.97535	0.865351
	1.29445	0.631265	0.948256	1.65113	0.88242				0.815354	0.390488	0.986097	0.889308	0.763337			0.946281	1.33295	1.33432	1.17512	1	1.15163			1.33988	0.757969	0.812121	1.27772
	0.83299	0.608247	0.457118	0.850735	1.21353				1.21271	0.755401	0.837165	0.833678	0.452055			0.951908	0.853075	1.19697	1.33846	0.873297	1.05089			2.17202	0.682746	1.20293	0.649559
	0.984029	0.864979	1.39302	0.656679	1.0102				1.13297	1.38048	1.13342	0.508306	0.845016			1.1378	0.447071	1.04362	1.23316	1.19167	0.802311			1.34261	0.50371	0.760532	0.360426
	0.889353	0.395683	0.570084	0.770155	0.681944				1.11319	0.993351	0.86052	0.819361	0.864975			1.13457	1.28242	0.907916	0.955272	1.31377	1.19071			2.08958	0.438319	0.553513	1.19551
	1.14011	0.594714	0.906383	0.813495	1.00794				1.01989	0.658134	1.10168	1.02793	1.7081			1.35745	0.314711	1.11219	1.42754	1.05105	0.66624			1.09029	0.87405	0.591574	0.751781
	0.556962	0.38756	0.754248	1.125	1.4625				1.02914	1.19724	0.713258	0.606164	0.991098			0.751787	0.699137	0.796064	1.1619	1.00423	0.582329			0.958383	1.24663	1.7158	0.907039
	1.09627	0.507339	0.405636	0.901257	1.20908				0.835474	0.597336	0.543762	0.574421	0.81299			0.912981	0.417738	0.996711	1.24	0.926278	0.698204			1.06959	0.365821	0.837052	0.34989
	1.1097	0.664122	1.37559	1.02331	0.672707				0.843422	0.791096	0.999294	0.325728	1.01898			1.11494	0.717532	1.68519	1.22719	1.09697	0.860134			0.836975	0.970297	0.635575	0.612153
	0.606684	0.866598	0.926829	1.12513	0.978912				0.837584	0.583548	0.698535	0.630386	0.74337			1.14352	0.89907	1.25263	1.00896	0.84	0.370787			1.70871	1.08077	0.783841	1.07965
	0.786982	0.605505	1.28097	0.621583	1.03531				0.819728	0.962667	1.2037	0.793388	1.26667			0.482883	0.855691	1.20513	1.1328	1.04478	0.848518			1.2867	0.822864	0.971223	0.528045
	0.482038	1.42873	0.76589	0.617964	0.877256				1.1223	0.934028	0.874585	0.684579	0.811437			1.2657	0.609514	1.07692	0.87062	1.48844	1.45065			1.51748	1.36546	0.809326	1.06611
	0.796125	0.334088	0.657497	0.896785	0.931186				0.856027	0.585757	0.937641	1.05548	0.786408			0.745303	0.771171	0.50996	0.415669	0.68028	0.832014			1.26743	0.640558	0.904021	0.848044
	1.19072	0.496589	0.851018	1.22114	1.09872				0.710638	0.745208	0.988625	0.482014	0.516035			0.985442	1.08106	1.01085	1.30174	0.882022	0.483945			1.46436	1.59151	0.930117	0.820437
	0.841091	0.533636	1.0284	0.80658	0.871882				1.07556	1.07963	1.05273	0.732896	0.837638			0.880297	0.764113	0.906188	1.06789	0.926718	0.991907			1.03441	1.12477	0.511571	1.54671
	0.966533	0.478778	0.461538	1.10459	1.01393				1.00301	0.554337	1.21982	0.60199	1.243			1	1.13619	1.23922	0.804348	1.39504	1.09658			1.53618	1.09568	0.752658	1.00791
	0.846859	1.11451	1.38701	0.521113	1.30217				1.06869	0.583176	0.716667	0.459928	1.06459			0.737968	0.704641	0.775671	1.31391	1.22695	1.14286			1.21739	0.598281	1.04777	1.85196
	1.39565	0.571852	0.489796	0.97862	0.995301				1.46785	1.06065	1.48124	0.517279	1.07897			1.10434	0.533233	1.05936	1.04077	0.869646	0.944895			3.368	0.441983	1.00074	1.77208
	0.93166	0.614094	0.743865	1.06957	0.895636				0.971581	1.11269	0.694131	0.506486	0.955172			0.869565	0.498619	0.75468	1.11341	1.0104	1.27874			0.919218	1.16054	0.842209	0.880299
	1.13938	0.575172	0.747552	1.00534	1.02038				1.01936	0.640187	0.834853	0.882558	0.834132			0.743885	0.584934	1.25705	0.781124	0.912106	1.16532			0.760059	0.525905	0.860465	0.992366
	1.08431	0.472097	1.10861	0.525092	1.01068				1.11977	1.16085	0.863588	0.587963	0.972028			0.523573	0.978355	0.9375	0.843798	0.784783	0.899497			1.82427	0.555202	0.973649	1
	1.47639	0.692525	0.652954	1.1285	1.48676				0.952074	0.656458	0.547837	0.871074	1.42876			1.23449	0.649438	1.05357	0.850622	0.963039	0.987356			0.92283	0.884709	0.275194	2.21167
	1.06646	0.407862	0.787059	1.13618	0.583789				1.31163	0.967012	0.656716	0.366337	0.916923			0.845054	0.608586	0.954248	1.25064	0.59011	1.06467			1.27681	0.746401	0.968078	1.06977
	1.34817	0.711462	0.741962	1.0675	1.13273				1.28514	0.533151	1.23858	0.452381	0.69063			1.05949	0.474684	1.66925	1.41436	0.898734	1.03505			1.11366	0.623112	0.974326	1.50474
	1.27156	0.471921	0.449561	1.0979	0.933381				0.753805	1.17781	0.85613	0.518915	0.643923			1.09796	0.87902	1.41698	1.14667	1.19231	1.10181			0.407979	0.680993	0.91709	0.73711
	0.993385	0.664384	0.864662	0.625519	1.43002				0.925072	0.714286	1.70398	0.564182	0.955801			0.898194	0.6	1.07441	0.823529	1.2821	0.746061			0.907796	0.664908	0.857748	0.985428
	1.31702	0.544361	0.617143	1.2331	1.43225				0.859193	0.482909	1.05738	0.630621	0.700643			0.697248	0.829975	1.20608	0.899666	0.662595	0.763285			1.59115	1.00146	0.975033	0.615776
	0.77639	1.34495	0.47271	0.91431	1.28851				1.47305	0.887268	0.971787	1.06387	0.844467			1.07238	0.529193	1.15439	0.758102	0.846284	0.743363			0.718059	0.195388	0.930909	0.519077
	1.14505	0.481108	1.1882	0.957983	1.19661				1.26714	0.682827	1.15439	1.75793	1.00825			0.916021	0.718373	0.895904	1.14439	0.965642	0.858277			1.07761	0.702158	0.658346	1.03343
	1.14913	0.582658	0.450578	1.01913	0.608523				1.56368	0.993103	0.731794	1.2228	1.12825			1.00792	0.852753	1.3128	1.01758	0.732975	0.838028			0.850505	0.580324	1.05648	0.997576
	0.595101	1.35861	0.414407	0.779093	0.978752				0.612486	1.22025	1.14286	0.949791	0.823175			0.971459	0.544068	0.767798	1.23066	1.00434	0.995851			1.13868	0.610977	1.77029	1.25094
	1.17257	0.48878	0.529412	1.15704	1.23453				1.32185	0.809769	1.43857	3.15949	1.4944			0.825052	0.857143	1.09852	1.00196	1.19412	1.31057			1.12174	0.687106	0.897351	1.18204
	0.977114	1.08475	1.16986	0.609626	0.935649				1.20789	0.856061	1.72831	2.88298	0.661438			1.01097	0.68066	1.18807	0.885714	0.530579	0.660529			1.08341	0.791925	0.791796	0.276376
	1.10774	1.39556	1.01125	0.919743	1.04846				1.20096	0.580729	1.15039	2.06147	1.10899			1.09632	0.588393	1.11424	1.31164	0.717712	1.09102			1.53588	0.416357	0.895433	1.10555
	1.02745	0.598964	0.651046	1.38272	0.952703				0.91866	0.698876	0.701476	3.15561	0.75			0.680889	0.40625	1.06617	1.12249	0.912281	1.01382			1.51974	0.680448	0.814012	1.03263
	0.977358	0.593383	0.539326	0.912768	1.02338				0.945548	0.585467	0.7718	1.82461	0.735632			1.05626	0.607801	1.00525	1.26809	1.08537	1.32577			1.08468	0.846595	1.06034	0.665275
	1.02632	0.834286	0.428972	0.962003	0.565962				1.02195	0.282074	1.46335	1.37731	0.871003			1.10398	0.346309	1.17282	1.34839	0.889313	1.33368			0.260905	0.548544	0.807612	1.08852
	1.27208	1.16314	0.696172	0.42371	0.82619				0.986239	0.7525	1.65837	1.15971	0.637931			0.99703	0.295206	0.593575	1.13109	0.63306	1.0928			0.522356	0.78926	0.807236	1.7103
	1.3073	0.42487	0.639326	1.28734	1.13734				0.96	0.93931	1.06943	1.09969	0.882768			1.22084	0.911731	1.07899	1.14715	0.864341	0.705665			0.743935	0.591696	0.940835	1.9276
	1.15254	1.20418	1.22992	1.19711	1.53404				1.10196	0.652964	0.902058	2.88939	0.844246			1.10054	0.516176	0.977816	1.43466	1.31202	1.48264			0.954058	1.6497	1.02546	1.17808
	1.16577	0.554559	0.623188	0.970972	1.05784				1.12454	0.892936	0.654206	1.35821	1.03793			1.03789	0.448954	0.498641	1.14734	0.979294	0.731774			0.767136	0.511972	0.736322	0.951333
	1.33951	0.446429	1.03333	1.14415	0.878788				0.752212	1.01934	1.12888	1.41955	0.903181			0.779108	0.889371	1.43971	1.44766	1.20782	0.957359			0.738401	0.513343	0.298179	0.840926
	1.63512	0.492637	0.908529	1.21456	1.16887				1.13422	0.655985	0.760976	1.35846	0.905307			0.467118	0.477762	1.2775	0.818274	1.0547	0.750236			0.451493	0.392073	0.570348	0.434478
	0.728676	0.746281	0.662069	0.928571	1.18359				1.21998	0.42735	0.766304	2.3947	1			1.08154	0.944882	0.888668	1.07664	0.966423	0.8125			0.823668	0.391971	0.642668	1.03625
	1.24041	0.671656	0.763573	0.827313	0.753709				1.08957	0.530361	0.799412	1.60581	1.0177			0.754036	0.530287	1.07625	1.04762	0.747423	0.741104			0.663514	0.734437	0.798583	0.863078
	1.32271	0.623561	1.24482	1.03663	1.1675				0.693162	1.35417	0.612481	1.70042	0.848276			0.9	0.56266	1.20437	1.04366	0.980357	1.11994			0.742123	0.69494	0.940984	1.19881
	0.968389	0.341684	0.77269	0.927563	1.44458				0.782561	0.561553	0.820571	0.489494	0.571429			0.831643	1.0625	1.10519	1.14168	1.01043	0.876712			0.864464	0.648473	0.424731	0.618182
	0.84565	0.428352	1.22683	1.10911	0.824645				0.826367	0.66604	0.601576	0.399139	0.545729			0.880668	0.581858	0.873391	1.01249	0.962457	1.68803			1.37725	2.04574	1.5242	0.751934
	0.961702	0.603062	0.565897	1.30314	1.21726				0.599703	0.542013	0.896518	0.524092	1.23929			1.1061	0.39089	0.87739	0.75443	1.04555	1.2301			0.841495	0.875155	0.758987	0.829813
	1.09005	1.02999	0.668122	1.35161	1.23372				1.06217	0.731633	1.05671	0.603226	1.22264			0.867882	1.29784	0.926864	1.10345	1.22508	1.00725			0.618673	0.273788	0.905923	1.31903
	0.858597	0.513308	1.37009	1.24619	1.19474				1.16804	1.05515	0.858427	1.35938	0.978484			0.792308	0.879747	1.09268	1.20802	1.0029	0.907932			0.799375	0.525223	1.03771	1.02813
	0.779762	0.508537	1.09714	0.852619	1.0557				1.22154	0.894595	1.56133	0.598866	1.19748			0.68323	0.804487	0.84901	0.82963	0.771429	1.17768			0.796085	0.722999	0.80075	1.12043
	1.10444	0.873589	0.949324	0.59061	1.08352				0.648134	0.876395	0.815789	0.467523	0.888403			1.18769	0.736462	1.20968	1.0277	0.984542	1.10277			0.956084	1.73929	1.08115	0.307517
	1.09012	1.19137	0.452861	0.616071	1.34483				0.806202	1.07111	0.629276	0.645423	1.09132			1.0467	0.970779	1.00851	0.940195	0.740899	0.946768			1.12846	0.312448	0.929825	1.65343
	1.00619	0.625998	0.674446	0.922037	0.744444				1.21742	1.08587	1.1087	0.43118	0.870253			1.1578	0.367454	1.27837	0.916031	0.535545	1.32476			0.842379	0.503036	0.911616	1.15625
	1	0.410423	0.589426	0.540628	0.76327				1.12389	0.634238	1.05067	0.596049	0.758375			1.13828	0.930728	1.07853	1.3624	1.31105	1.10753			0.671016	0.625308	0.496994	1.35074
	1.1097	0.53693	0.767857	1.00424	0.814682				0.991605	0.712317	0.870435	0.52	0.816774			1.30639	0.319803	0.92257	1.17504	1.3008	0.840696			1.35182	0.459837	1.41232	1.21289
	1.64067	1.79637	0.658041	0.582685	1.04217				0.585381	0.503049	0.844143	1.08369	0.891492			1.06721	1.00142	0.799252	1.41908	1.25818	1.21926			0.889081	0.614387	0.812714	1.79046
	0.862385	1.34953	0.663054	1.01867	1.05431				0.929391	0.798946	0.941003	0.24212	1.02993			0.826007	0.390719	0.932258	1.56575	1.19215	0.680041			0.597335	0.642648	1.06884	0.986022
	1.14979	0.752	0.520942	0.585903	1.21661				0.780057	0.530201	0.878815	0.700122	1.11831			1.07534	0.432099	0.992968	1.49432	1.32697	0.582265			2.12468	0.279528	1.00452	1.50983
	0.944534	0.775148	0.746053	1.10011	1.17574				1.01228	0.552005	0.84161	0.538931	1.13573			1.11706	0.844681	0.895265	1.35778	0.986288	0.932412			0.571493	0.642157	0.789969	0.755984
	1.00948	0.792409	0.563243	1.02967	1.09677				1.04891	0.796791	1.03995	0.883027	0.919388			1.17896	0.898718	1.3124	1.15854	1.08664	1.13281			1.51938	0.360311	1.31262	1.09856
	1.19487	0.414847	0.944848	1.19938	0.956643				0.707149	0.456336	0.972519	0.826087	1.27904			1.64901	0.761769	1.38551	1.14872	0.943536	1.14417			1.22562	0.391691	0.234878	1.93627
	1.19525	0.578864	0.414975	1.18308	1.28822				1.27682	0.425197	1.17196	0.516796	1.05323			1.13102	0.924623	0.957643	1.19635	0.931683	1.03976			1.0095	0.790153	1.12141	1.04675
	1	0.511409	0.574592	0.661433	1.15942				1.17212	0.491392	0.941383	0.555461	0.756911			1.13321	0.942668	1.14801	1.23356	1.06131	0.843666			0.783821	0.709593	0.866485	1.44014
	1.032	0.663894	0.624495	0.980663	1.85849				1.45196	0.49642	0.809908	0.536667	0.722325			0.853093	1.11124	0.664336	1.50514	0.97556	1.37688			0.622556	0.317232	0.896436	1.11716
	1.00205	1.08435	0.454009	1.02547	1.07916				0.855792	0.560768	1.0382	0.602709	0.896675			1.03704	0.595597	0.785924	1.47746	1.15087	0.755932			1.39737	0.481328	0.44	0.777601
	0.974561	0.779978	0.715429	0.831388	1.00472				1.01622	0.577531	0.860161	0.653465	0.616152			1.35562	0.672976	0.704427	0.963287	0.980745	0.817635			1.23961	0.418033	0.879508	0.99702
	1.11049	0.939522	0.440876	0.995397	1.43351																			1.06957	0.551965	0.482021	1.37265
	1.01414	0.584693	0.696089	0.994832	1.55432																			0.417029	0.38342	1.54066	0.502114
																								1.0899	0.765125	0.879291	1.4337
2nd replicate										2nd replicate														1.028	0.492654	0.757683	1.19182
																		2nd replicate						0.945554	0.393295	0.98138	0.858011
	0.646154	0.604167	0.5595	0.813216	0.722807				CPT	SWI + ETP	ETP	SWI + CPT	NT			NT	CPT	CK666	CK869	CK869 + CPT	CK666 +CPT			2.02588	0.33384	1.0709	0.646282
	0.409505	0.45273	1.3144	0.621961	0.866667				1.17844	0.768763	1.19563	0.991098	1.17159			1.13769	0.978873	0.998798	0.785251	1.10158	0.92093			0.830205	0.846298	2.352	0.23126
	0.692908	0.79703	0.545	0.27218	0.60401				0.680517	0.836364	0.504967	0.953822	1.17424			0.783422	0.814661	0.99511	0.971257	0.960377	0.656849			0.875	0.518097	0.89259	0.830876
	0.215328	0.759536	0.5184	0.249487	0.878427				0.678892	0.974607	0.874648	1.12483	1.01923			0.816854	1.08255	0.910853	1.10412	1.05812	0.790744			0.978705	1.51311	1.27907	0.270505
	0.774749	0.607634	0.4485	0.727162	0.760621				0.591078	1.14074	1.0983	0.922741	1.01071			0.988156	0.998549	0.738208	1.13547	1.45585	1.7098			0.841306	0.289281	1.23271	1.93122
	1.15783	0.438619	0.3049	1.26825	0.931166				0.334448	0.594764	0.364667	1.0229	1.03865			0.870242	0.806818	1.16933	0.68147	1.53684	0.918546			0.842667	0.531217	0.776325	0.925885
	0.756684	0.903561	0.5725	0.728489	0.650622				1.10606	1.36439	0.916171	1.09762	1.24152			1.18847	1.09988	0.973001	0.631094	1.06228	0.903418			1.33628	0.676413	0.912172	1.0715
	0.834705	0.622857	0.5783	0.790856	1.12013				0.738241	1.05679	0.817784	1.13326	1.13312			1.29313	0.702012	1.12597	1.23468	1.062	0.838009
	0.672249	0.610644	1.2344	1.18768	0.581342				0.79712	0.909441	0.745931	0.663228	0.695985			0.667362	0.652416	0.580824	0.755337	0.981618	1.12974
	0.56587	0.494914	0.4822	0.508333	0.625899				0.583719	1.08631	0.594726	1.2332	0.501434			1.16207	0.472603	0.977901	0.632163	1.14435	1.09925
	0.665852	0.331514	0.4555	1.42636	0.645188				1.02463	1.0625	1.11985	0.850713	0.748441			1.44653	0.46203	1.00552	0.765487	1.63614	1.03608				second replicate
	0.76917	0.442262	0.3724	1.17179	0.920306				0.616175	1.25342	0.900956	1.08046	0.710165			1.21186	0.504673	0.948627	1.58048	1.15906	0.68209
	0.479856	1.07576	0.4388	0.383984	0.985927				0.485507	1.24371	0.458488	0.994012	0.780679			0.903251	0.623616	0.481186	0.98008	0.790155	0.854232			WT NT	CPT 100nM	R62D-NLS UT	R62D-NLS CPT 100nM
	0.868895	0.683051	0.7811	0.755183	1.15499				0.817391	1.48884	0.770998	1.18362	1.04295			0.846247	0.916129	0.751406	1.33094	1.12678	1.00845			0.502271	0.585882	0.824834	1.11296
	0.405839	0.529745	0.5142	0.471325	1.13822				0.627503	0.901515	0.489927	1.04036	1.11299			1.09692	0.274468	0.741497	1.14965	0.700688	1.10148			1.17599	1.64253	0.748879	0.842593
	0.384677	0.791304	0.6218	1.32774	0.510185				0.868571	1.27488	0.619165	1.36675	1.2577			0.939971	0.464392	0.867225	0.879941	0.901075	0.633448			0.736926	0.891434	0.303455	0.657241
	0.696158	0.325509	0.4027	0.602687	0.836836				0.465649	1.07743	0.394803	0.9474	0.668429			1.5559	0.675	0.949275	1.1599	0.972313	1.58907			1.00631	0.727716	0.782282	1.24921
	1.4194	0.612824	0.5251	0.687936	0.488183				0.741156	0.926866	0.664321	1.1089	1.15162			1.1656	1.27626	0.963314	0.698267	1.1648	0.615152			1.14258	0.433572	1.03236	0.580897
	0.514881	0.542598	1.1541	0.412214	1.07096				0.660164	0.500661	0.715487	1.29069	0.680978			0.760514	0.927419	0.956633	1.08199	1	1.11277			1.33008	0.593727	0.981861	0.51145
	0.295905	0.945241	0.2691	1.00813	0.554435				0.754747	0.871313	0.511864	1.47393	1.16869			0.850554	0.608295	0.859169	0.772616	0.988048	1.10349			0.990196	0.935714	0.909185	0.971496
	0.787736	0.457882	1.6829	0.85731	0.676863				0.81401	1.22523	0.477785	0.96131	0.760047			1.04274	0.866091	1.01122	1.13297	1.13109	0.975309			1.03183	0.300748	0.821862	0.763466
	0.481722	0.683055	0.7019	0.363897	0.608851				1.32392	1.24694	0.490722	1.01929	1.04566			0.806874	0.648957	1.00325	0.774229	0.912669	1			0.783942	0.813976	0.813416	1.09953
	0.574074	0.46798	0.2875	1.12013	0.748647				0.728448	0.905484	0.927536	1.10204	1.13705			0.771249	1.05727	1.04433	1.18562	0.895161	0.678484			1.17623	3.31911	0.953665	1.39845
	0.413844	0.412085	0.4265	0.696697	1.05137				0.855685	1.33763	0.920174	1.18763	1.18449			0.860256	1.08592	1.15835	0.90201	0.828452	1.22244			0.919466	2.51665	0.358417	0.983463
	0.896585	0.64812	0.323	0.601978	0.931063				0.619125	1.19452	0.998601	1.13254	1.09117			1.19318	0.596399	0.704473	1.39886	1.7027	0.984375			0.871503	2.18133	0.959972	0.547187
	0.873563	0.537313	0.3348	0.291375	0.953382				0.987385	0.842678	0.398852	1.22843	0.991228			0.843501	1.16821	0.590301	1.14408	1.0075	0.888274			1.12828	0.389687	0.855316	1.04448
	1.31774	0.76584	0.3173	0.778571	0.345821				1.07568	1.4244	0.953917	1.24951	1.01506			0.864865	0.625825	1.06205	1.13834	0.792373	1.13708			0.792271	0.945194	0.873684	1.62409
	0.729008	0.534591	0.625	0.67852	0.970906				0.904422	1.05458	0.640594	0.98073	1.18893			0.679945	0.498567	0.462284	1.26	0.799817	1.0997			0.916149	0.839795	0.948583	0.658101
	0.739241	0.481279	0.4706	1.00712	0.959268				0.684713	0.923729	0.649329	0.9182	0.970995			1.25221	1.1343	0.845638	1.10302	0.959583	1.00942			0.76198	0.722884	1.00904	1.45158
	0.530643	0.514948	0.8494	1.0758	0.787479				0.695262	1.42574	0.953908	0.974969	0.430538			0.638554	0.564655	0.621951	0.918367	0.864447	0.891124			0.967368	0.822403	0.694802	0.636364
	0.782187	0.368807	0.1942	0.618421	0.78327				0.448642	0.897436	0.426396	0.839928	0.682883			0.924381	1.09938	0.887821	1.17672	0.900123	0.957143			1.08392	1.13751	0.854654	1.40616
	0.636786	0.745431	0.3407	0.784861	0.641304				0.980945	0.931416	0.553156	0.992504	0.383682			0.987275	1.02539	1.09651	1.54476	1.04882	0.388469			1.1964	0.537928	1.2877	0.984281
	0.283505	0.191294	0.7138	0.521166	0.866167				0.78589	1.01891	0.599487	1.19691	1.32175			1.03371	1.30091	1.18312	0.847539	1.25179	0.853814			0.999479	0.500642	0.751032	1.4375
	0.333943	0.523179	0.2494	0.416552	1.0592				0.935869	1.4548	0.423832	0.91762	1.03209			1.02918	1.01987	1.09444	1.02125	1.22485	0.83878			1.03509	0.417709	0.460598	1.49381
	0.646043	1.02517	1.5673	0.954325	0.379777				0.962295	0.973737	0.901195	0.985525	0.948936			1.375	0.910432	0.706276	1.26935	1.19474	0.865269			0.854108	0.582645	1.4134	1.44004
	0.951626	0.363101	0.6629	0.518361	0.826951				0.828467	0.626283	0.332298	1.06906	0.988879			0.973306	0.138389	0.964763	0.893285	0.977162	0.777565			1.07031	0.592686	1.01358	0.733122
	0.362976	0.409344	1.2825	0.502768	0.649822				1.23411	1.09397	0.648757	1.09617	0.914508			1.18395	0.824468	0.951002	1.00222	1.00583	1.46456			0.866735	0.68764	0.801047	0.878113
	0.47014	0.719525	0.753	0.698132	0.370577				0.855005	0.860749	0.508812	1.01531	1.10633			1.6205	0.728211	1.16731	0.989149	0.646044	0.938185			0.992708	0.396825	0.869355	1.10761
	1.06231	0.44362	0.5456	0.389527	0.828882				0.367483	0.911661	1.26474	1.38978	1.27453			1.07187	0.821147	1.14483	1.2	0.571543	1.19342			1.26002	0.61964	0.916357	0.700861
	0.706368	0.838966	0.6078	0.704928	0.40678				0.867021	1.26474	0.843302	1.06224	0.972085			1.19055	0.287367	1.07554	0.983806	0.921053	0.862545			0.903933	0.710583	0.742138	0.567469
	0.33491	0.25573	0.8495	0.458753	0.78203				0.920162	1.1123	0.889521	1.34259	1.02533			1.13142	0.659162	1.20496	1.22899	0.937681	1.14112			0.699306	0.462585	0.896047	0.758786
	1.45537	0.589623	0.4044	0.854054	0.745583				0.921308	1.08886	0.938272	0.838362	0.536616			0.987928	0.811232	0.943526	1.2625	0.805721	0.965374			0.901182	1.07692	0.93359	0.982347
	0.590966	0.72973	0.2933	0.267206	0.552769				1.02612	1.04575	0.36653	1.07339	0.995354			0.982659	0.622611	0.963459	0.61859	0.906061	1.04807			0.799218	0.636227	1.45403	0.998497
	0.532656	0.393883	0.2189	0.80658	0.942356				0.846053	0.877081	0.953195	1.03828	0.89613			1.04956	0.527803	1.22222	0.916667	0.900271	1.5641			0.66122	0.823529	0.838572	1.35475
	1.03052	0.476139	0.3408	0.643836	0.523965				1.3137	0.884181	0.888399	1.02964	1.02441			1.15417	1.01156	1.18396	1.61031	0.637363	1.09103			0.941224	0.894428	1.09534	0.352159
	1.0402	0.292846	0.3314	1.41166	0.721636				0.946768	1.36329	1.34489	1.00116	1.09492			0.733017	0.445455	1.01617	0.897664	1.09233	1.30921			1.00686	0.406347	0.712598	1.07032
	0.459389	1.13024	0.9741	0.78882	0.80135				1.25311	1.09745	1.06674	0.407134	0.582577			1.06112	0.813679	0.974026	1.68742	0.964162	0.89177			0.725129	0.714775	1.07391	0.872695
	0.902185	0.804419	0.3658	0.904502	0.629862				0.560598	1.00493	0.621239	0.510101	1.09846			0.947846	0.708395	1.13427	1.24	0.931943	0.80937			0.733333	0.583677	1.84923	0.466926
	0.61301	0.552204	0.2198	0.835541	0.426966				0.749001	0.904306	0.623944	1.20175	0.884291			1.09651	0.943558	0.714912	1.07584	0.902985	0.719538			0.923664	0.305125	0.968457	1.3908
	1.0545	0.995455	1.0233	0.60541	0.632331				0.766327	1.28742	0.764783	1.03063	0.907526			1.08179	0.961571	0.681759	0.626096	0.902222	0.807626			1.35524	1.08119	0.618421	1.11555
	1.11975	0.809896	0.4351	0.772559	0.910593				0.686099	1.01857	1.07391	1.14574	1.0898			1.14722	0.786184	0.870968	0.852586	1.07018	1.28047			1.10688	1.3512	1.25313	1.27518
	0.80579	0.541667	1.1679	1.45549	0.475134				0.688172	1.4378	0.670322	0.704255	0.917431			0.975762	0.892958	0.663473	1.20762	0.886342	0.970822			0.815873	0.906475	0.722731	0.6837
	0.62309	0.406662	0.1931	0.743309	0.818182				0.553333	1.23866	0.862589	0.600694	0.829508			1.11083	0.562061	1.21473	1.08257	0.877809	1.02191			0.693272	1.17693	1.28818	1.07473
	0.720085	0.292969	0.6808	0.496403	0.806987				0.778555	0.979945	1.23399	1.04617	0.89048			1.30328	0.654267	0.660187	0.989059	0.909684	0.926145			0.550224	0.945863	0.551749	1.3163
	0.706581	0.847253	0.4724	0.844252	0.574275				0.57809	0.86757	0.69685	1.12698	0.884189			1.12942	0.322275	1.03415	1.19058	1.12656	0.863101			0.596875	1.03878	0.976489	0.873699
	0.604031	0.397701	0.3479	0.517424	0.77027				0.621875	0.887734	1.01809	1.01498	1.1598			1.01892	0.533499	0.820056	1.25759	1.13704	1.06739			1.08441	0.422771	0.834328	1.20756
	1.02423	0.324492	0.2372	0.943612	0.285219				0.971286	0.826446	0.682616	0.775879	0.943307			1	1.16667	1.03167	1.19904	0.708075	1.22727			0.597819	0.427619	0.826943	1.00123
	0.536036	0.231173	1.1906	0.405777	0.590319				0.810596	1.16667	0.936963	1.93004	0.846024			1.4283	0.456063	1.04933	1.35873	0.761143	1.49175			0.883333	0.297217	0.937824	0.419275
	0.427171	0.502801	0.5605	0.525394	0.75				0.79402	1.09584	0.674326	0.436255	0.725857			1.08308	0.897351	1.1383	1.06341	1.21053	1.01687			1.12968	0.569117	1.0213	0.649961
	0.598007	0.304462	0.5499	0.837209	0.820189				1.0625	0.942966	0.558577	1.17706	1.01961			0.979006	1.1904	1.03125	1.08602	1.77826	1.07564			0.821391	0.420198	0.563087	0.959617
	0.595905	0.434498	0.4289	0.662387	0.617874				0.621562	1.08793	0.642336	0.931159	1.04085			0.46097	1.03114	1.46954	1.1578	1.05156	1.02269			0.71375	0.452871	1.10329	0.516999
	0.35443	1.10735	0.4097	0.642674	0.397546				0.858557	0.85679	0.781319	1.40836	1.11213			0.831447	0.718362	1.01214	1.20657	1.04588	1.32206			0.99537	0.475737	1.52091	0.965058
	0.737364	0.557269	0.7215	0.66257	0.295105				0.67484	1.1025	1.15547	0.888889	0.845956			0.712568	0.70868	1.07363	0.846685	0.643836	0.915633			0.861931	0.288725	0.995521	0.546196
	0.810914	0.919955	0.8086	0.562074	0.582478				0.573484	0.769697	0.691421	0.803403	0.799644			0.991364	1.28014	0.718354	1.17906	0.715944	1.49584			1.24506	0.534101	0.675814	1.10721
	0.393708	0.455146	0.7412	0.950927	0.616808				1.22635	1.45921	0.945681	0.848837	1.00344			1.14859	0.988201	0.984	1.23217	0.626043	1.12959			1.46787	0.379981	0.926141	0.867305
	0.787879	0.311208	0.458	0.583333	0.660564				0.471526	1.01929	1.06288	1.11382	1.16256			0.857143	1.2196	1.40368	0.640426	1.0124	1.12686			1.18566	0.523462	0.7017	0.584515
	0.570792	0.504329	0.4002	0.481778	0.330651				1.0823	1.11163	0.420382	1.01107	0.954962			1.19244	0.731324	0.973744	1.12249	1.2269	1.79394			0.757895	0.475717	1.01817	0.57468
	0.361395	0.735849	0.8993	0.530047	0.843886				1	0.92437	1.19238	1.09322	0.890133			1.04213	0.878282	1.10026	0.888889	1.00749	1.22992			1.18041	0.474836	0.7607	0.852527
	0.587273	0.647805	0.2749	0.683437	0.843876				0.560256	1.03545	0.813472	1.01278	1.14478			0.587847	0.955823	0.861756	1.09637	0.985366	1.6224			1.13399	0.315	0.598802	1.12535
	0.255708	0.408903	0.5212	0.895332	0.743817				0.88518	1.06018	0.727079	1.06298	1.07775			0.963241	0.772131	1.1	1.05813	0.860494	1.05356			0.842505	0.603834	0.784034	0.757837
	0.741085	0.402614	0.6405	0.943128	0.34882				0.964684	1.14886	1.05251	1.07903	0.98632			1.21799	1.09306	1.15669	0.872832	1.18678	1.44713			0.982211	0.59703	0.713912	0.904841
	0.253731	0.275266	0.6041	0.76338	0.733471				1.02056	1.0599	0.65625	0.978238	1.53846			1.40274	1.09887	1.10489	0.908491	1.01094	1.31086			0.957101	0.360281	0.725065	1.50345
	1.05639	0.611264	0.5234	0.773297	0.958203				0.518648	1.02667	0.894022	1.04817	1.24331			0.920977	1.08288	1.1445	1.21411	1.21053	1.19869			0.727273	1.38219	0.919847	0.943615
	0.447403	1.01829	0.236	0.648115	0.543909				0.324232	1.06714	0.968397	1.09107	1.06622			0.960656	0.870807	0.916905	1.07927	0.82809	1.09917			1.08701	1.51419	0.751125	1.02848
	1.4418	1.20183	0.3581	0.626582	0.20147				1.09299	1.07137	0.949679	0.617406	1.03237			1.42222	0.691424	0.932062	1.4344	0.954955	1.67545			1.13711	0.649795	0.838735	0.780226
	1.08589	0.534279	0.4816	1.16728	0.385154				0.530133	1.15811	0.821813	0.655844	0.951488			1.09629	1.11283	1.60114	1.11601	0.93822	1.3093			0.90875	0.432181	1.25029	1.03268
	0.960986	0.641613	0.4926	0.524119	0.73176				0.84379	0.742938	0.686114	1.04571	1.2896			1.04717	0.89863	1.23085	0.972187	0.684211	1.33333			0.822178	0.482168	0.875944	0.734848
	0.738654	0.297814	0.3398	0.436842	0.232606				0.514393	0.846906	0.881857	0.823875	1.06129			0.849123	0.969626	0.875	1.24658	0.685128	1.22968			0.61735	0.86771	0.628521	0.82533
	0.616312	0.380628	0.4613	0.636664	1.43808				0.718089	0.977685	0.786114	0.848197	1.19761			1.1958	0.49705	1.512	1.06571	1.17178	0.809859			0.941685	0.786818	0.884537	1.55084
	0.836735	0.398352	0.8588	0.580029	0.974359				0.772422	1.04933	1.05777	0.954878	0.891161			1.1253	0.568257	1.01376	0.969629	0.999097	1.38943			0.984287	0.751773	1.4006	0.932705
	0.896433	0.830524	0.422	0.753623	0.886218				0.710041	0.899148	1.00844	0.720963	0.878184			0.926868	1.20314	1.02183	1.22549	1.25063	1.09375			0.783333	0.566636	0.961756	0.768248
	1.07742	0.501229	0.4725	0.944156	0.424618				0.84605	1.11969	0.868324	1.03028	1.10504			1.581	0.889688	1.23869	1.12968	1.00125	0.808853			0.890659	0.689256	0.74659	0.885816
	0.764342	0.953975	0.4506	1.08057	0.369565				0.684138	1.32869	0.956609	0.969723	0.735294			0.969697	0.376123	0.86942	0.63301	0.874855	1.74592			1.01639	0.619483	0.540034	0.758092
	0.68	0.519459	0.6338	0.699588	0.606557				0.713147	1.07549	0.908046	0.897722	0.868323			1.40741	0.915789	1.43449	0.966488	0.965563	0.891326			0.818605	0.577222	1.60275	0.799718
	0.696884	0.472	0.4563	1.40304	0.95625				0.198218	0.865007	0.720698	1.0713	0.755371			1.04584	0.535414	1.31609	1.22753	0.737338	1.17937			0.615925	0.70449	1.57736	0.488133
	0.6958	0.19084	0.203	0.216179	0.47123				0.404891	0.751055	0.913919	1.02044	0.729847			0.764075	0.544291	1.18507	0.945017	1.02987	1.03813			0.81571	0.663136	1.08259	0.765499
	0.935292	0.64117	0.5091	1.01641	0.290856				0.245133	1.24835	0.671622	1.04286	0.630058			0.871703	0.552736	1.08324	0.67086	0.827548	0.977585			1.51201	0.432231	0.869595	0.996881
	0.744845	0.455714	0.2368	1.02483	0.484897				0.563672	1.07622	0.91401	0.84689	0.690008			0.950888	0.666156	1.37975	1.13809	1.15927	1.088			0.937898	0.334857	0.660856	1.22248
	0.429907	0.879023	0.5696	0.581836	0.603949				0.538533	1.24396	1.03297	1.05595	0.593804			0.745068	0.924548	1.08923	0.703443	1.06295	1.04532			0.854947	0.533582	0.641082	1.07391
	0.487083	0.293952	0.5425	0.882987	0.270522				0.643275	1.25051	0.822695	0.97276	1.04756			0.86303	0.732017	0.870605	0.434146	1.05843	0.91446			1.45918	0.228086	1.14219	1.11448
	0.441463	0.394338	0.213	0.68407	0.621333				0.74553	1.16141	0.50774	1.11028	1.10606			1.09364	1.12377	1.10651	1.61895	0.809959	0.634958			0.824633	0.356789	0.726337	0.888802
	0.65585	0.31407	0.4523	0.62459	1.00416				0.700428	1.4821	0.943207	0.770241	1.29542			0.864028	0.685631	1.10345	1.28015	0.52583	0.934359			1.00745	0.780129	1.01448	0.388668
	0.449791	0.613393	0.6686	0.50232	0.391892				0.950909	0.949476	0.729445	1.2477	0.935925			0.956376	0.71179	1.26631	0.97697	0.65411	1.28268			1.58671	0.481482	1.30089	0.828652
	0.6642	0.641304	0.5543	0.93637	0.336815				0.703057	1.29479	0.662493	0.572693	0.952565			1.05155	1.09328	1.50893	1.23616	0.96905	1.00453			1.23256	0.352994	0.746329	1.22844
	0.677112	0.320364	0.7414	0.219557	0.35				0.36259	0.932406	1.23052	1.11863	1.18047			0.982368	0.927253	1.06855	1.31408	0.872856	1.46575			0.785985	0.251174	0.76098	0.69337
	0.893175	0.359639	0.5596	0.665143	0.512442				0.640203	1.24686	0.616766	1.06419	0.858614			0.907646	1.00906	0.838879	1.06989	1.12973	1.36609			0.717599	0.836983	0.769071	0.608361
	0.513846	0.756835	0.4757	0.508333	0.420185				1.00557	1.46911	0.673052	0.905941	1.137			0.791132	0.741028	0.687773	1.11786	1.38632	1.20446			0.59589	0.620408	0.595816	0.574315
	0.559	0.636467	1.1268	0.325382	0.510274				0.991547	1.36102	0.296063	0.993133	0.670683			1.09005	1.13697	0.480365	0.630189	1.20924	0.841924			0.744397	0.398936	0.546115	0.892324
	0.562257	0.184132	0.5445	0.312576	0.768513				0.475649	1.46251	0.762048	1.03077	1.03551			1.12515	0.670492	1.23307	0.655706	1.56497	1.06298			1.09014	0.656371	0.790185	0.844857
	0.598911	0.437707	1.3844	1.24016	0.759067				1.0416	1.11547	1.02807	0.35079	0.926829			0.975054	0.366051	1.23572	0.726547	0.682927	1.11272			0.798597	0.673649	0.643827	1.09738
	0.76285	0.220557	0.5615	0.858177	0.548451				0.965338	1.33948	0.559278	1.07849	1.3125			1.08395	0.772171	0.995876	0.596105	0.84009	0.833333			0.625	0.444099	0.841831	1.17921
	0.804813	0.488346	1.1766	0.842684	1.072																			0.84	0.682316	0.953591	0.803154
																		3rd replicate						1.34541	0.807427	0.630029	0.9994
																NT	CPT	CK666	CK869	CK869 + CPT	CK666 +CPT			0.783609	0.515799	0.675532	1.02388
11220										3rd replicate		displayed				0.997881	1.235	1.0283	1.01796	1.14414	0.928844			0.753061	0.699571	0.684989	1.24367
																0.937203	1.25673	0.731266	1.13491	0.860968	1.13178			1.00678	0.403425	0.470963	0.607776
	0.941126	0.503788	0.71778	0.713519	0.458231				SWI+ CPT	NT	SWI + ETP	ETP	CPT			1.08383	0.64433	1.2409	1.09541	1.23402	1.18907			0.792894	0.56044	0.657877	1.40311
	0.918548	0.597345	0.454656	1.03578	0.561191				0.413961	1.01791	1.10467	0.78542	0.820896			0.628796	0.689051	1.07184	1.5	1.35665	1.06757			0.707295	0.552983	1.13136	1.67408
	0.559482	0.43026	0.356921	0.859504	0.619645				1.87156	1.10145	1.18125	0.612463	1.00597			0.949123	0.625964	0.824903	1.3791	0.878547	0.971557			0.552914	0.496429	0.768835	0.533702
	0.605769	0.449458	0.527088	0.65641	0.547009				0.839686	1.03106	0.995185	1.04887	1.66744			0.942601	1.04603	1.04208	0.98908	1.02612	0.854321			0.91735	0.437137	0.622222	1.04853
	0.648925	0.461131	0.92895	1.05367	0.774032				0.122449	1.28144	0.927835	0.491667	1.19683			1.16667	0.852941	1.03916	1.36802	1.64132	1.03495			0.968694	0.933333	0.511943	0.449466
	0.9684	0.532701	0.640564	0.854809	0.545356				0.259861	0.526462	1.02849	0.673851	1.06006			0.929412	0.615658	0.925178	1.19516	1.22992	1.27414			0.861557	0.736986	0.886943	1.56559
	0.637079	0.513002	0.581297	1.25168	0.75698				1.10857	1.26918	1.17431	0.618307	1.08533			1.02941	0.953704	1.06352	1.17588	0.981007	0.689505			0.726197	0.709343	1.07091	0.917665
	0.943005	0.558974	0.666337	0.919204	0.680197				1.05236	1.09062	0.400818	0.435356	0.407634			1.20627	1.00946	1.19935	1.06851	1.77381	0.749095			1.26616	1.75739	0.646728	0.860759
	0.895729	0.402107	0.454706	0.853047	0.434723				1.08574	0.736759	1.16043	0.411523	1.20229			1.11872	0.397274	1.09665	0.933989	1.18943	1.0768			0.960053	0.382745	0.921897	0.87152
	0.643343	0.649262	0.493609	0.886878	0.361963				1.02673	1.00533	1.00305	0.574893	0.614437			0.855657	0.788889	0.846266	0.950739	1.21165	1.07988			1.13119	0.398393	0.333581	1.07672
	0.844784	0.404737	0.448379	0.553345	0.879808				0.809524	0.980991	0.893004	0.791667	0.390026			1.21336	0.664165	1.06625	0.988304	0.699029	1.15611
	1.09549	0.36965	0.52164	0.915435	0.739726				0.594808	1.35028	0.859854	0.940043	0.463696			1.45138	0.73796	1.164	1.08805	1.30451	1
	0.914541	0.686145	0.456941	1.05609	0.606838				0.801724	0.707466	1.18683	0.866379	0.911425			1.08962	1.13287	0.642393	1.39632	1.00705	1.20578				third replicate
	0.885226	0.496561	0.688272	1.13636	0.353819				1.00893	1.19727	1.08256	0.883194	0.562057			1.03175	0.877282	1.04	1.25212	0.408377	0.967546
	1.00099	0.681347	0.591858	0.789959	1.00471				1.20917	0.700758	1.28364	0.960459	1.42956			0.728081	0.540293	0.94697	0.988281	1.17927	0.945844			WT NT	CPT 100nM	R62D-NLS UT	R62D-NLS CPT 100nM
	0.653333	0.719397	0.444004	1.09945	1.87075				1.2026	1.04537	1.48074	0.919672	0.222411			1.34928	0.502304	1.1449	1.05876	0.746647	0.788136			1.21123	0.814569	1.01	1.33
	0.92011	0.403692	0.440909	0.941799	0.498973				0.887719	0.900536	0.97065	1.05093	0.869707			0.826374	0.837456	0.950067	1.41187	1.03399	1.46687			0.883191	0.632467	1.16	1.187
	0.861801	0.597365	0.520614	1.08045	1.01306				0.855746	0.790808	1.20178	1.14246	0.693624			1.09925	0.287308	0.751429	0.939577	1.17513	1.08939			0.825397	0.78825	0.872	0.906
	1.19519	0.593201	0.908798	0.850272	0.842369				1.16117	1.13823	0.973363	0.495362	0.183198			0.904594	0.386327	0.817768	1.20742	1.34647	1.5			1.01739	0.721311	1.383	1.378
	0.584931	0.387604	0.636156	0.469725	0.672282				1.13168	0.976959	1.59248	0.837349	1.26571			0.89957	0.392116	0.907895	0.966044	1.17881	1.05744			0.692559	1.00823	0.435	0.606
	0.965934	0.564075	0.546693	0.86518	0.648054				0.955854	0.804204	0.876014	0.817834	0.40099			1.14009	0.953722	1.25994	1.20857	0.885714	1.26923			1.05911	0.439326	0.456	1.321
	0.572642	0.641956	0.525989	1.11207	0.487103				1.19177	0.877208	0.881281	0.683214	1.53659			1.08006	1.02568	0.616088	1.15202	1.01128	0.805746			0.720447	0.714401	1.503	1.034
	0.906383	0.627075	0.421199	0.817814	0.445				0.174727	0.843717	1.12538	0.482921	1.26042			0.928571	0.692403	1.23338	1.18928	0.997531	1.29647			1.797	0.622393	1.019	0.647
	0.798046	0.513398	0.661914	0.752201	1.06667				1.01203	0.876325	1.02092	0.852916	1.12838			0.78649	0.558996	1.23321	1.03234	1.31265	1.48265			1.42835	0.475267	0.899	0.479
	0.724693	0.553498	0.512352	1.10755	0.722281				0.822993	0.912424	1.05367	0.603641	0.851918			1.20532	0.949555	0.97905	1.14774	1.07307	0.990515			1.71379	0.629586	1.11	0.75
	0.992028	0.675	0.637443	1.06419	0.80661				1.34351	1.0505	1.51346	0.715161	1.08333			0.827506	1.13333	0.824134	0.929487	1.0491	1.3506			0.985839	0.873913	0.823	1.093
	1.12769	0.500593	0.511962	0.963285	0.660066				1.09601	0.989327	0.876243	0.415879	0.839024			0.893846	0.800971	1.45307	1.44992	1.16899	1.51712			1.0894	0.304148	0.69	1.454
	0.702242	0.462316	0.534302	0.851636	0.917995				0.847545	1.13346	0.804697	0.827797	0.503356			0.849655	0.466882	1.04932	0.655851	1.21519	1.26371			0.799476	0.926414	0.863	0.697
	0.96036	0.566071	0.362	0.431529	0.823353				1.12979	1.06744	0.947573	0.638412	0.743902			1.19	0.754655	1.04143	1.0562	1.00405	1.3253			0.554217	1.40147	1.078	1.067
	0.870021	0.573232	0.793886	0.6457	1.11355				0.92792	0.907503	1.25267	0.568421	0.153051			0.866776	0.513405	0.942989	1.18505	1.00369	1.31751			1.19975	0.809347	1.189	0.591
	0.975369	0.179026	1.13889	0.972294	0.466437				0.408759	1.13717	1.40886	1.03129	1.33824			1	0.554896	0.814882	0.931604	0.991411	1.47689			0.961798	0.922807	0.979	1.156
	0.80068	0.484177	0.540887	0.91723	0.819932				0.687619	0.92182	1.16544	0.346113	1.30605			1.1869	0.85347	0.858473	1.03947	1.06503	1.05638			1.42003	1.02256	0.972	0.955
	0.991766	0.512057	0.511563	0.757529	0.614151				0.767794	1.05846	1.45258	0.469919	0.690476			0.925	0.745182	1	1.06011	1.41212	1.24371			0.873805	1.94274	1.175	0.879
	0.856293	0.655938	0.669184	0.816403	0.941098				0.556833	1.06524	0.625	0.419919	1.21969			0.965706	0.862385	1.11658	0.657952	1.13357	1.01794			0.718833	0.571429	0.609	0.681
	0.8379	0.41779	0.474595	0.769231	0.639378				0.462478	0.882965	1.47667	0.771804	0.455285			1.25569	0.805785	0.944809	1.20557	1.03736	1.20927			0.994609	0.403786	1.073	1.034
	0.698334	0.469852	0.383041	1.18385	0.667172				1.10614	0.875	0.882012	0.878893	1.08621			0.702213	0.946502	1.01233	0.947368	1.36707	1.42319			0.614826	0.44623	1.149	0.759
	0.967949	0.363318	0.425963	1.11881	0.881156				0.902439	1.18644	0.584469	0.512842	0.992743			0.574219	0.752911	0.925104	0.8825	1.32432	1.60272			1.15437	0.515432	0.957	1.588
	0.843607	1.04863	1.05631	0.681009	0.761494				1.29712	1.07796	1.03013	0.540057	0.552995			1.14786	0.692407	1.2	1.15023	1.15881	1.03531			1.00865	0.803161	1.506	0.883
	0.793167	0.551799	0.407298	0.550265	0.773087				1.40629	1.01299	0.919847	1.1829	0.758364			1.07022	1.18047	0.915517	1.13555	1.12888	1.1328			0.71371	1.00343	0.98	0.701
	1.12965	0.907045	0.453651	0.678774	1.32911				0.843096	0.936842	0.925046	0.508831	0.818898			0.860283	0.642746	0.903846	1.10643	0.943079	1.20522			1.13272	0.928503	0.8	1.23
	0.595798	0.479143	1.10023	0.833966	0.553759				1.24939	1.41262	0.859459	0.619125	0.367898			1.1937	0.994878	1.38439	1.1046	0.99115	0.761013			0.721731	0.675135	0.739	1.007
	0.967779	0.444568	0.457594	0.46729	0.680705				1.33547	0.876543	1.15625	0.967742	0.448655			0.915702	0.528424	1.66986	0.95171	0.985175	1.00114			1.03974	0.762305	1.114	1.29
	0.794362	0.553341	0.709328	0.521376	1.05963				1.27753	0.212598	1.13684	0.856972	0.414911			0.780201	0.732429	1.08205	0.930368	0.912821	1.16448			1.2784	0.376997	0.93	0.588
	1.11396	0.532164	0.424865	1.1019	0.70785				1.14927	0.817927	1.11813	1.44048	0.430542			0.998771	0.609495	1.10058	0.932292	1.31688	1.34393			0.689616	0.226829	1.14	0.866
	0.907	0.487711	0.812897	0.489119	0.625407				1.11594	0.516212	1.18499	0.422414	0.778052			1.21695	0.494048	1.05837	1.0036	0.944631	1.33333			0.9449	1.25037	0.811	0.845
	0.936578	0.608927	0.579248	0.533605	0.71612				1.47226	1.07114	1.43218	0.755717	1.08685			0.932955	0.708333	1.04077	1.09634	1.24222	0.810307			1.38545	0.87686	0.962	1.688
	0.920525	0.398851	0.406654	0.807229	1.1684				0.916237	0.939358	0.757252	0.48855	0.898327			1.08772	1.05843	0.731463	0.835772	1.16593	1.33645			1.28068	0.878631	1.168	0.79
	0.943439	0.350877	0.670178	0.951864	1.03327				0.657262	1.0427	1.5	0.440678	0.739837			1.03871	0.644615	0.923331	0.547995	1.60591	1.26215			0.513736	1.07171	1.2	0.599
	0.849442	0.417617	0.71875	0.824983	0.750183				0.84792	0.781803	0.735967	0.974719	0.470324			0.665793	1.08504	1.2583	1.13359	0.804913	1.06244			1.07538	0.794574	0.986	0.912
	0.995816	0.493874	0.510269	1.00247	0.724084				1.00728	1.13859	0.727273	1.26763	0.670683			0.906716	1.09929	0.624843	1.00299	0.991119	0.87451			0.639423	0.876416	0.941	1.359
	1.15385	0.350701	1.26996	0.381463	0.75289				1.09315	1.04426	0.944844	0.626728	0.702857			0.620155	1.03571	1.00653	0.931452	1.31439	1.13174			0.932166	0.849926	0.361	0.942
	0.812914	0.420394	0.79257	0.713629	1.04261				1.04733	0.892532	0.549902	0.725146	0.205825			1.0791	0.940051	1.1622	1.01573	1.06344	1.42563			0.783074	0.586435	1.057	1.332
	0.973214	0.527511	0.972256	0.539419	0.886382				1.00293	1.09047	1.33147	0.270742	1.32563			1.07703	0.653641	1.13833	0.927273	0.849505	0.824766			0.729767	0.638758	1.124	1.082
	0.920621	0.925234	0.482209	0.680514	0.854806				0.358051	0.449772	1.03163	0.943311	0.944531			1.14384	0.519729	1.01399	0.859797	1.07759	1			1.02212	0.213115	0.872	1.125
	0.966637	0.436901	0.932432	0.769166	0.589713				0.482826	0.965184	1.16872	1.10178	1.12953			1.12341	0.381944	0.84596	1.16277	1.11388	0.987624			0.686792	0.317396	1.109	0.865
	0.636574	0.644947	0.327846	0.462578	0.612245				0.393443	0.871207	1.19551	0.2046	1.06791			1.48031	0.550968	1.03785	1.03012	0.735338	0.942708			1.14923	0.590962	0.834	0.826
	0.854803	0.586253	0.398221	0.691239	0.829139				0.579381	1.19152	1.1844	0.59432	0.744995			0.656761	0.98954	1.09253	0.977064	1.14236	0.760714			0.905054	0.4596	1.108	0.962
	1.30693	0.497608	0.340858	0.597909	0.713089				0.728076	1.11042	1.23216	0.963494	0.403475			0.855292	0.718344	1.14245	0.796512	0.952849	0.734375			1.46467	0.669239	1.077	0.971
	0.712025	0.304273	0.439335	1.00896	1.79789				0.802286	1.06014	0.89577	0.40176	0.6455			1.07453	0.618357	0.971698	1.06375	1.10849	1.0462			1.12803	0.314079	1.34	1.148
	0.921151	0.593391	0.67217	0.914692	1.13355				0.779767	1.23772	1.17516	0.741398	0.916324			0.938849	0.612844	0.626411	1.39262	1.24541	1.15852			0.955579	0.507637	0.308	1.049
	0.911546	0.724539	0.34145	0.649601	0.806515				0.691244	0.981273	1.2358	0.752117	0.968717			0.8125	0.907909	0.88538	1.05556	1.03093	1.22687			1.23169	0.449842	1.02	1.135
	0.860583	0.433217	0.553942	0.756867	0.802314				0.959563	0.8	0.539901	0.496222	0.370629			0.937023	0.797125	1.1544	0.876206	1.08177	1.05893			1.12327	0.556169	1.029	0.728
	0.781137	0.966279	0.612758	0.730296	0.975085				1.00834	0.796101	1.07906	0.626058	0.528594			0.961783	0.716981	1.0523	0.909366	1.09446	1.05973			0.835377	0.600636	1.016	0.603
	0.949444	0.749665	0.748497	0.815353	0.714447				0.703762	1.08722	1.42174	0.17341	0.705318			1.23166	0.490927	1.17969	0.81448	1.00538	1.03777			1.57111	0.469189	1.142	0.9
	0.75334	0.633371	0.912533	0.942761	0.835255				1.2122	1.0576	0.475292	0.680328	0.59728			1.03193	0.976982	0.75431	0.881561	0.767821	1.00922			1.25142	0.625097	1.035	1.131
	0.976923	0.5671	0.353237	1.00314	0.719358				0.968493	1.1142	0.664129	1.35634	1.10037			0.970464	0.749004	0.88764	1.03408	1.44632	0.987786			1.13975	1.07582	0.711	1.068
	0.787368	0.797895	0.610058	1.09534	1.63136				0.87007	0.882583	1.15063	0.79661	0.88501			0.633904	0.903195	0.878543	0.875244	0.96087	0.875507			1.17863	0.68808	1.161	0.784
	0.717596	0.565868	0.423438	0.957338	1.14447				0.90146	0.632967	1.15079	1.33523	1.13622			0.846966	0.566598	1.12315	0.724706	1.20527	1.05833			1.29542	0.95356	0.961	0.473
	0.850575	0.307502	0.97551	1.0071	1.78524				1.39265	0.903382	1.35074	0.535379	0.696688			0.95943	0.613936	0.922037	0.903766	0.836695	0.905028			1.03814	0.718341	1.106	1.205
	0.755536	0.609181	0.467695	0.53719	0.933411				1.3329	0.839939	1.40634	0.552952	0.562092			1.02522	0.521968	1.01989	0.716912	1.3527	1.24787			0.912621	1.23155	0.608	0.956
	0.750722	0.453815	0.464534	0.741573	1.1095				0.725	0.716558	1.38384	0.541608	1.12208			0.97153	0.451451	1.17946	0.873874	1.14059	0.917408			1.06861	0.665856	0.882	1.353
	0.726177	0.893864	0.457143	1.15659	0.927879				1.01389	1.10884	1.29406	0.786337	0.298283			1.2592	1.10217	1.01997	1.30569	1	0.924812			0.861772	0.53276	1.039	0.795
	0.662329	0.27	0.493949	0.712565	1.13766				1.11259	0.938356	1.15026	1.00267	0.885063			1.26607	0.76506	0.735363	0.809524	1.08702	1.28843			0.612205	0.780509	0.669	1.127
	0.879144	0.29137	0.405308	1.00452	1.07497				0.811066	0.686786	1.0111	0.649329	0.599798			0.98797	0.834692	0.594158	0.636704	1.0018	1.29827			0.693878	0.442478	0.467	0.742
	0.773418	0.879371	0.513123	0.69161	0.948052				1.10859	1.01056	1.31057	0.634006	0.538014			1.03429	0.581749	0.617591	0.861314	0.927007	0.851544			0.965574	1.4	1.006	1.366
	1.02008	0.724114	0.422481	0.962107	0.871668				1.55274	0.921429	0.832506	0.519369	0.650779			0.956989	0.414791	0.88878	1.18931	0.754183	1.27768			1.15152	0.533605	1.136	1.037
	0.947084	0.556553	0.787746	0.687086	0.543136				1.43175	0.683794	1.07113	0.375962	0.755466			0.696947	0.67217	0.808959	1.27313	1.1015	0.995082			0.506791	0.674346	0.562	1.404
	0.861671	0.341322	0.702726	0.581725	0.509091				0.899464	0.937073	0.957494	0.203636	0.827089			1.12448	0.800687	1.02011	1.10658	1.33566	0.932			0.558459	1.07078	0.671	0.916
	0.805788	0.577337	0.667107	1.27753	0.674437				0.672578	1.04688	1.24601	0.786517	0.793686			1.01625	0.596618	0.965096	1.25039	1.14867	1.36975			0.632411	0.768143	0.568	1.121
	0.735924	0.533868	0.677296	0.595794	0.654918				1.02792	1.20324	0.92435	1.3708	0.742693			0.850394	1.04762	1.09559	0.741015	1.15576	1.22351			0.799472	1.33333	0.955	0.394
	1.06184	0.599338	0.410256	1.41732	0.799486				0.99455	1.14737	1.25687	0.424867	0.434298			1.08673	0.890995	0.905759	1.12838	1.29076	1.00816			0.707297	0.386339	0.834	1.136
	0.897959	0.433549	0.40481	0.790214	0.828488				0.786454	0.324281	1.11227	1.34489	0.557143			1.02527	0.600733	0.826255	1.15622	1.04246	1.13525			1.05949	0.681619	1.018	0.674
	0.817657	0.750692	0.461769	0.577295	0.633851				1.33798	0.903559	0.925457	1.00251	0.552743			1.10248	1.04713	1.0089	0.853748	1.44048	1.10277			1.08235	0.793729	0.368	1.255
	0.85762	0.672261	0.37741	0.584615	1.28048				0.928251	0.608527	0.959276	0.704215	0.626966			0.866129	0.940904	1.00502	1.13354	1.51887	1.4247			0.713619	0.443554	0.965	0.893
	0.592953	0.610572	0.664648	1.00179	0.721127				1.10909	0.651297	1.16908	1.00774	1.14763			1.15842	0.905473	1.09811	0.991416	1.09744	0.911111			1.18033	0.347561	1.154	0.898
	0.929387	0.483962	0.420065	0.598492	0.583278				1.05158	1.2623	0.644764	0.616487	0.7717			0.947566	0.841324	0.736944	0.942308	1.22461	1.69091			1.90237	0.380096	1.239	1.087
	0.814201	1.35169	0.352507	0.815312	0.6082				0.978111	0.808314	0.942335	0.695392	0.822811			0.962647	0.908957	0.992979	1.10345	1.30512	0.810198			0.798839	0.615385	1.063	0.651
	0.654822	0.300493	0.377814	1.08811	0.770615				0.602725	1.13274	1.38586	0.927126	0.767241			1.39203	0.61875	1.0542	0.884211	1.05054	1.03046			0.697802	0.665272	1.233	0.805
	0.934238	0.633288	0.380737	0.936543	0.748399				1.18398	1.1042	0.708061	0.480603	1.02545			1.06949	0.390135	0.903909	0.991948	1.04083	1.16413			0.833996	0.872466	1	1.003
	1.15723	0.45022	0.290161	0.886654	0.636472				0.832484	1.56466	1.04474	0.930446	0.551559			1.15913	0.790404	0.577211	0.808743	1.01166	0.815851			0.982797	0.967611	0.821	0.91
	0.989645	0.645833	0.536011	0.720536	0.68				1.37764	0.925926	1.22552	1.01312	0.73181			0.663526	0.771097	0.692562	0.924658	1.10446	1.36185			0.82243	0.303085	1.171	0.569
	0.904903	0.795866	0.457053	0.586387	1.02099				0.769531	1.009	1.27072	0.606371	0.762684			0.998016	0.524229	0.886598	1.06151	0.958333	1.19697			1.00349	0.753117	0.825	0.531
	0.854317	0.412088	0.419231	0.746407	0.64241				0.70283	1.1696	0.360886	0.671374	0.759712			0.980119	1.02358	0.66941	0.640833	1.22277	0.976808			0.967679	0.934489	1.685	0.419
	0.671628	0.350966	0.605372	1.10813	0.781513				1.33622	1.07199	0.950617	0.816667	0.66092			1.35115	0.558601	0.892111	1.11814	1.10794	1.24846			1.11032	0.965414	0.525	1.038
	0.745384	0.768493	0.688742	0.951009	0.767109				0.632959	1.52975	1.02577	0.916495	0.988406			0.905923	0.683239	1.2806	0.763636	0.557864	0.716163			0.955828	0.622426	1.07	1.338
	0.761317	0.494475	0.775862	0.454448	1.10116				1.23932	1.367	0.490706	0.865152	0.50982			0.786026	0.688854	1.10384	0.986911	0.776447	0.926868			0.931707	0.828302	0.962	0.55
	1.28684	0.537578	0.448155	1.09737	0.561416				1.1087	1.19287	1.5328	0.751025	0.656277			0.99005	0.714004	0.995585	0.773925	1.11774	1.28941			1.02578	0.846097	0.578	1.263
	0.615385	0.644518	0.41328	0.973778	0.945744				1.11275	1.05548	1.30155	0.74934	0.503			1.15385	0.96371	0.735099	1.10942	0.725962	1.52787			1.12365	0.513711	0.871	0.486
	0.91494	0.6	0.45434	0.745783	1.31532				1.07407	0.737898	1.02445	0.875731	0.320242			1.08835	0.973501	0.977025	1.56338	1.24415	0.981211			1.03128	0.626437	0.768	1.39
	1.24782	0.377298	0.539365	0.603277	0.883721				0.638408	1.09322	0.841438	0.795862	0.453704			0.768802	0.636236	0.682488	1.28335	1.01158	0.982118			1.20257	0.872165	0.96	1.16
	0.691682	0.463819	0.328707	1.0725	0.753503				1.20057	1.10811	1.14308	0.76907	0.886969			1.10091	0.773362	1.02887	1.07216	0.927904	0.996032			1.13508	0.753439	1.399	1.109
	0.903636	0.639706	0.463391	0.965217	0.866928											0.811364	0.550265	1.19449	0.963821	1.23361	1.15148			0.868123	0.780234	0.907	1.27
	0.698397																							1.12107	1.16253	0.713	0.846
	0.890185																							0.693617	0.245322	0.782	1.046
	0.842803																							1.29695	0.501703	1	0.893
	0.693487																							0.557927	0.393494	0.844	1.184
	0.826281																							1.05523	0.48105	0.934	1.821
	0.739676																							1.71805	0.534698	0.922	0.853
	1.12082																							0.378215	1.0892	1	1.165
	0.756148																							1.25384	0.549727	0.603	0.897
	0.742439																							1	0.678254	0.49	0.743
																								0.955204	0.611635	0.89	1.367
																								1.03649	0.453995	0.649	1.133
																								0.839653	1.43384	1.229	0.431
																								0.65114	0.579625	0.909	0.337
																								1.54936	0.572464	1.215	1.271
																								1.02632	0.287611	1.034	1.391
																								1.08885	0.496395	1.442	1.227
																								1.05977	0.556213	0.937	1.065
																								0.983217	0.819657	0.913	1.084

## Sheet: Figure 4
	Figure 4b
				H3			SMARCAL1		Normalization to H3		Fold change to NT				Figure 4e
	SMARCAL1
			EDU	4087.54		EDU	1969.66		0.481869		1				NT			CPT			LATB			LATB + CPT			SWI			SWI + CPT
			CPT	10900.2		CPT	3625.75		0.332631		0.690292				8.69565	2.72374	5.6338	18.1435	16.4706	16.092	2.0979	1.02041	5.26316	8.57143	3.82514	1.35135	5.55556	3.10559	4.82759	4.16667	4.51613	2.5641
			CPT LATB	11540.3		CPT LATB	2728.15		0.236401		0.490591
															Figure 4f
				H3			SMARCA1		Normalization to H3		Fold change to NT
			EDU	8222.37		EDU	4847.78		0.589585		1				NT			CPT			ETP			R62D NT			R62D CPT			R62D ETP
			CPT	12362.3		CPT	7443.34		0.602101		1.02123				7.69231	6.74157	5.15464	21.6783	26.3889	16.1826	18.3099	16	10.6383	3.5461	1.71429	5.43478	7.18232	3.34928	5.16432	3.3557	3.18471	2.8169
			CPT LATB	6655.42		CPT LATB	2101.88		0.315815		0.535657
															Figure 4a
				H3			SMARCA1		Normalization to H3		Fold change to NT
			EDU	12767.7		EDU	2238.45		0.175321		1
			CPT	19105.8		CPT	3395.02		0.177696		1.01355
			CPT LATB	6473.39		CPT LATB	524.012		0.0809486		0.461716
	RAD51
				H3			RAD51		Normalization to H3		Fold change to NT
			EDU	4087.54		EDU	7008.42		1.71458		1
			CPT	10900.2		CPT	22992.3		2.10934		1.23024
			CPT LATB	11540.3		CPT LATB	19250.7		1.66812		0.972905
				H3			RAD51		Normalization to H3		Fold change to NT
			EDU	12767.7		EDU	4071.54		0.318895		1
			CPT	19105.8		CPT	9126.77		0.477697		1.49798
			CPT LATB	6473.39		CPT LATB	867.811		0.134058		0.420384
				H3			RAD51		Normalization to H3		Fold change to NT
			EDU	724.92		1	630.678		0.869997		1
			CPT	15841.2		2	20408.9		1.28835		1.48087
			CPT LATB	4350.2		3	1691.65		0.388867		0.446975

## Sheet: Figure 5
	Figure 5b		First replicate - displayed									Figure 5e		First replicate- displayed							Figure 5d					Figure 5g
	NT -S1	ETP -S1	LATB -S1	LATB ETP -S1	NT+S1	ETP +S1	LATB + S1	LATB ETP +S1				PRIMPOL WT NT	PRIMPOL WT ETP	PRIMPOL WT LATB	PRIMPOL WT LATB + ETP	PRIMPOL KO NT	PRIMPOL KO ETP	PRIMPOL KO LATB	PRIMPOL KO LATB + ETP			PrimPol				WT ETP		WT LATB ETP		KO ETP		KO ETP LATB
	8.78865	9.98518	7.52859	7.69801	10.7264	7.90978	8.68276	9.70987				2.1307	0.427368	0.834799	1.28092	0.624113	1.18758	1.24057	1.04323		NT	1	1	1		18.0556	15.6028	7.09677	6.57895	14.2857	12.0567	12.8571	10
	13.1618	8.15332	12.7594	10.8429	2.61542	3.53664	4.08725	3.9496				1.61017	0.536161	0.701897	0.771912	0.936528	0.523962	0.402317	1.18305		LatB	0.538009	1.09073	0.819922
	7.8039	5.1673	7.82507	9.7734	12.2829	3.25074	8.67217	6.98856				0.833085	0.414062	1.36741	1.68881	0.631837	0.833856	1.01423	1.38559		CPT	3.06906	2.48724	2.41027
	10.5887	12.3888	11.9229	7.84625	4.33079	6.63914	6.72385	9.2122				1.28405	0.333058	0.454753	0.800457	0.920354	0.518977	0.577962	0.660756		LatB + CPT	4.60865	3.70926	3.25456
	10.8323	5.46379	10.917	10.8746	10.324	3.71665	6.25794	2.71072				1.1276	0.388817	0.807571	0.799248	1.50828	0.858787	1.1997	0.626486
	7.79331	11.2346	8.3651	9.66751	14.8772	4.71199	2.43541	6.205				1.14423	0.436003	0.544715	0.998726	0.793233	0.874752	0.846488	0.529954
	13.4053	5.5485	5.01906	13.0665	9.28632	5.89792	7.48623	6.81914				1.45259	1.22365	1.27737	0.985934	0.616762	1.30643	1.49731	0.598997
	15.9466	8.73571	9.29691	7.25328	6.62855	4.26726	4.17196	4.27785				0.639543	0.555069	0.573094	1.05937	0.907692	0.482243	0.862097	0.422				Figure 5c
	6.35324	7.60271	6.12029	7.22152	4.39432	6.89327	7.59212	6.70267				0.755692	0.819588	0.567308	1.15682	1.00355	0.474654	1.08971	0.568819
	18.1597	8.42863	9.82634	9.5828	4.00254	3.35663	7.77213	1.12241				0.691717	1.16094	0.78192	1.36602	0.982671	0.467433	0.434409	0.755708
	14.6336	7.40152	2.97543	3.76959	3.73782	8.39687	4.69081	4.11902				0.966123	0.304139	0.683453	0.551092	1.00395	0.246145	1.01448	1.30989
	13.6489	5.01906	7.38035	10.5252	13.3524	6.19441	8.651	5.12495				0.680747	0.518914	0.586777	1.9697	0.977099	1.20703	1.03254	1.34809
	12.7277	3.44134	10.2393	8.98983	3.48369	7.24269	7.50741	3.48369				0.937557	1.42993	0.609375	0.951546	0.392533	0.431426	0.977872	1.54209
	11.9441	5.81321	8.29098	9.50868	10.2711	6.99915	7.69801	5.072				1.08149	0.971292	0.983813	1.35157	1.18736	0.388889	1.31369	0.754945
	18.6044	1.35536	4.07666	6.08852	12.6112	7.58153	10.2181	8.56629				0.921702	0.95648	1.37804	0.814735	1.56355	0.700631	1.03527	0.583454
	13.3312	8.88395	5.37908	6.71326	2.18128	11.7111	7.49682	3.06014				0.917538	0.667622	0.423244	0.805947	0.736976	0.554865	0.649334	0.493237
	16.0631	8.22745	4.18255	7.30623	10.1864	5.00847	9.47692	5.59085				0.952329	0.604469	1.02634	0.495359	1.02544	0.401991	1.12799	0.531587
	9.49809	4.64845	8.47099	2.24481	5.60144	8.76747	10.8746	4.64845				1.02926	0.470911	0.585806	1.3567	0.884436	0.51004	0.983943	0.629412
	9.34985	4.36256	5.51673	5.52732	4.7014	3.24015	6.77679	3.71665				1.11436	0.328865	1.02154	0.728395	0.925693	0.666667	1.04103	0.782659
	12.7277	3.17662	5.072	7.0521	12.0712	3.33545	5.87675	8.39687				0.842258	0.799616	0.61463	0.834343	1.03636	0.987478	0.818352	1.00657
	3.62135	5.31554	12.7171	14.136	10.0381	8.28039	7.26387	2.80601				1.05249	0.74689	1.30367	1.19008	1.70833	0.679709	1.21216	0.822733
	10.9276	3.8543	23.7505	6.05676	6.82973	5.79204	9.85811	4.64845				0.799839	0.979809	0.670916	1.12528	0.959343	0.483696	1.6626	0.432874
	15.5548	10.144	10.0805	10.1017	2.08598	2.49894	9.26514	15.9149				1.0808	0.446809	1.06033	0.994318	2.11488	0.471393	0.836683	0.949894
	8.76747	8.62982	6.53325	26.6836	11.0017	3.43075	10.6523	4.23549				0.901349	0.652058	1.08083	0.797776	0.838866	0.442182	0.828431	0.431388
	12.6324	3.83312	11.3723	4.21432	10.6099	9.36044	5.31554	5.13554				1.06525	0.716651	1.07441	0.546408	0.801448	0.51484	1.07281	0.695652
	9.39221	14.8454	6.14147	19.5997	4.18255	3.12368	11.4676	8.60864				0.466361	0.643189	0.726002	1.06364	1.07396	0.557071	0.994123	0.578089
	6.51207	8.88395	8.651	12.3041	12.5371	3.58958	8.10038	5.13554				0.792597	0.45098	0.418322	1.22861	0.820384	0.415771	0.968822	0.599506
	6.32147	15.1207	4.26726	14.3689	5.20966	3.8543	9.90047	5.01906				1.2693	0.532164	1.00382	0.785503	1.16013	0.556062	1.2448	0.455679
	12.9818	5.38967	5.13554	11.457	6.45913	5.08259	7.58153	3.63194				0.721731	0.611738	0.848485	1.1622	1.51852	0.678679	1.01389	0.886744
	6.82973	3.43075	6.42736	12.2194	8.84159	7.52859	9.49809	8.56629				0.79249	0.424216	0.88472	1.21091	1.37798	1.14571	1.52589	0.797044
	8.29098	4.69081	9.26514	8.50275	8.831	4.21432	13.0877	4.96612				1.13003	0.585325	1.21335	1.46507	0.755882	0.62069	0.911557	0.807373
	5.96146	3.17662	8.75688	12.8124	16.6243	12.59	4.87082	6.85091				0.894106	0.358569	0.9472	0.94385	1.40688	0.321267	0.938838	0.575978
	6.71326	4.18255	11.7111	7.56036	16.7408	10.1758	11.8911	6.12029				0.903525	0.597321	0.657143	1.03689	0.823201	0.770106	0.910361	0.927778
	6.25794	4.69081	11.8911	12.1453	10.7052	5.30496	8.77806	3.4731				0.789108	0.553887	1.0829	0.983931	1.36593	0.635586	1.20775	0.904557
	2.00127	1.67302	9.41338	12.77	8.74629	2.97543	6.41677	1.14358				1.23011	0.624613	0.910088	0.92364	0.834105	0.396429	0.960265	0.340079
	10.1652	7.6133	14.8772	11.8064	7.99449	1.51419	6.80856	4.00254				0.764651	0.610459	0.877761	0.742602	0.852459	0.579066	0.771975	0.848175
	7.34858	7.07327	8.28039	8.11097	14.7078	5.5485	7.62389	3.02838				0.873079	0.985377	0.531903	1.05053	1.08416	0.424815	1.0484	0.78131
	10.1017	7.78272	13.8183	6.38501	6.26853	4.44727	9.6781	3.63194				0.945187	0.567951	0.755296	0.957592	0.77319	0.50869	0.965875	1.46108
	7.09445	6.53325	7.97332	7.45447	14.0301	3.76959	14.8772	6.05676				1.04989	0.619314	0.883997	0.577778	1.23001	0.633939	1.08121	0.536831
	15.0678	15.036	2.50953	2.83778	3.74841	4.21432	9.09572	2.50953				0.507562	0.904356	0.287922	0.699759	1.96131	0.493874	1.05597	0.75244
	20.5633	14.1042	17.249	14.5701	27.033	6.27912	6.33206	7.43329				0.956217	1.14483	1.16429	0.79041	0.810174	0.963415	0.847826	0.716567
	15.3007	4.66963	7.67683	10.3875	8.69335	3.26133	8.34392	6.14147				0.888538	0.63555	0.748596	0.796085	0.92976	0.607683	0.674775	0.805011
	8.35451	6.03558	6.33206	14.6654	13.7654	2.61542	5.67556	6.81914				0.812897	0.653117	2.16163	1.03054	1.1368	0.489522	1.00499	0.471538
	7.68742	1.26006	12.6641	3.99195	8.08979	8.66158	5.00847	7.30623				1.28473	0.650593	0.897876	0.943519	0.75	0.584052	0.777934	0.490119
	19.4515	4.29903	11.4041	8.93689	6.70267	4.89199	4.44727	6.19441				1.00604	0.48917	0.916486	0.633712	0.888099	0.478102	0.877907	0.625652
	5.3579	4.92376	7.98391	12.4841	9.54045	2.28717	7.65565	7.62389				0.893064	0.637115	1.22844	0.988976	0.758709	0.89374	0.756831	0.638278
	13.7336	8.22745	1.95892	17.0479	4.48962	3.58958	6.00381	11.0652				0.872608	0.513972	0.768311	0.901079	0.663986	0.725421	1.53996	0.488407
	10.2075	9.60398	12.4418	12.1876	3.16603	6.00381	19.208	3.55781				1.4382	0.719876	0.945264	0.824185	1.32944	0.49278	0.688189	0.800728
	5.09318	4.91317	10.8323	5.36849	5.65438	9.14867	6.8615	1.0377				0.93801	0.258966	1.06913	0.975328	0.886186	0.786577	0.679038	0.807619
	9.92164	4.00254	12.823	6.75561	5.90851	3.55781	9.76281	2.74248				0.659031	0.648746	0.860146	0.512551	1.04854	0.615865	0.713203	0.422803
	13.3947	8.53452	16.7302	18.1809	7.71919	9.12749	6.46972	9.37103				1.12933	0.642987	0.481193	0.810146	0.875969	0.533036	0.89404	0.398509
	5.56967	7.12622	6.36383	6.82973	7.30623	7.38035	5.96146	2.17069				0.911728	0.604962	0.54961	0.840066	0.855286	0.531579	1.08456	1.07657
	20.2457	12.9077	6.61796	16.5714	3.83312	14.2948	10.8746	5.10377				0.6875	0.431737	1.02028	1.00644	0.68664	0.409041	1.1267	0.968553
	12.6324	6.40618	17.069	11.5735	7.64507	6.90385	6.04617	6.17323				0.303272	0.747872	0.393246	0.964121	0.980355	1.96672	1.23695	0.471928
	9.01101	4.90258	9.37103	5.71792	6.70267	3.12368	5.47438	2.92249				0.863805	1.0008	1.34759	0.994975	0.820339	0.683149	0.956938	0.436528
	14.0936	8.80983	7.0521	8.2698	8.28039	9.85811	11.2029	1.33418				2.27436	0.566191	2.11026	1.05689	0.596313	0.69701	1.17213	0.661893
	11.8382	6.06734	8.44981	12.7912	8.98983	4.7014	5.34731	4.24608				0.746385	0.644699	1.15806	0.735471	0.90389	1.18123	0.728083	0.526316
	7.12622	10.6205	5.7285	19.028	7.78272	3.76959	6.49089	5.79204				0.784203	0.727763	1	0.880609	1.20464	0.915479	0.743396	0.976667
	7.38035	9.57222	7.4227	7.39094	6.00381	9.80517	7.06269	2.20246				0.94209	0.888372	1.15351	1.37911	0.702514	0.396967	0.962185	0.620314
	17.1643	5.47438	6.6709	8.22745	13.5642	5.49555	10.4299	3.96019				0.739372	0.251617	0.710191	0.823377	0.793663	1.2438	0.760041	0.406128
	6.8615	2.5413	5.2626	7.6133	6.40618	7.23211	7.18975	8.1745				0.661566	0.6742	0.30137	1.38462	1.46705	0.546991	0.776448	1.25299
	8.14274	6.32147	6.68149	10.2922	7.54977	1.35536	9.76281	5.44261				1.02191	0.815916	0.77014	1.02412	0.886364	0.852207	0.995595	0.530924
	7.98391	5.83439	6.98856	10.1546	9.34985	7.95214	11.9123	5.71792				0.940871	0.386159	0.898188	0.631389	0.483621	0.567495	0.942529	0.602941
	11.3405	2.80601	6.28971	2.20246	2.11775	8.24862	9.97459	5.00847				1.52174	0.447574	0.537109	0.859097	0.890358	0.756637	0.958726	0.529461
	6.51207	7.59212	14.5277	6.85091	8.23803	2.46717	6.62855	5.22025				0.857461	0.637562	0.788698	1.13066	1.15291	0.73343	1.07125	0.532031
	7.02033	12.5582	16.6137	10.6311	8.9263	20.7116	15.3431	7.67683				0.989095	0.685864	0.406537	0.754023	0.78438	0.44898	1.00457	1.37201
	11.9229	4.89199	8.93689	6.38501	8.44981	5.70733	10.1546	2.57306				0.612717	0.423398	0.708872	0.725059	0.502304	0.995031	1.20087	0.911243
	3.22956	8.61923	14.7289	8.05803	3.68488	13.0241	11.1499	5.18848				0.659049	0.865636	1.60633	1.04851	0.690632	0.5075	1.05818	1.02049
	7.93096	6.77679	24.1423	4.89199	10.1334	3.57899	15.7666	7.38035				1.09643	0.548406	0.814779	0.624885	1.01727	0.827246	0.981308	0.456476
	10.5252	4.28844	12.6641	12.9288	9.6781	1.65184	6.89327	5.83439				0.670233	0.633409	0.982337	0.456449	0.660759	1.12152	0.418208	0.458115
	7.17916	5.60144	3.1025	14.0512	11.9229	7.03092	5.01906	4.66963				0.643196	0.464344	0.63728	0.968563	0.832496	0.837589	1.14644	0.735746
	4.6061	6.31089	10.5464	9.73105	2.446	2.79543	13.4265	13.7018				0.830705	0.490649	0.488796	0.849073	0.732526	0.678857	1	0.532619
	10.6629	16.0843	11.8806	15.3431	3.55781	1.84244	6.61796	5.63321				0.589937	0.578472	0.583921	0.464963	0.913445	0.825893	0.635253	0.465569
	7.54977	4.61669	5.88734	10.4723	7.96273	6.79797	9.06396	5.10377				1.11306	0.790433	0.777364	0.885915	1.36492	0.39624	1.12924	0.718598
	9.94282	5.02965	13.5853	6.26853	9.75222	5.1673	13.6277	5.92969				0.750222	0.736786	0.359862	0.964115	0.712069	0.785808	1.01103	0.426573
	8.80983	4.89199	31.2474	8.53452	7.11563	4.5108	2.71072	8.84159				1.17164	1.864	0.9045	1.17619	1.28085	0.4675	0.880653	1.1469
	7.29564	2.96485	7.59212	9.8687	4.16137	2.10716	10.6417	2.73189				0.948148	0.56516	0.456808	0.67038	0.603896	0.493499	0.984048	0.59544
	8.94748	8.69335	13.9983	9.88988	8.33333	3.96019	12.1665	2.39305				0.568456	0.482934	0.825057	0.808081	0.661376	0.905371	0.886417	0.35865
	5.19907	4.68022	5.44261	9.18043	11.457	3.71665	5.97205	16.8149				0.595661	0.956461	0.720808	1.90818	0.984412	1.0612	1.36209	0.90613
	7.64507	5.60144	9.09572	5.11436	4.91317	3.22956	7.68742	3.43075				0.95966	0.743842	0.658409	0.906203	0.901135	0.527027	1.15818	0.794607
	11.51	5.95087	5.46379	8.58746	6.44854	1.47183	10.8958	6.45913				1.0121	0.281016	0.661996	0.935356	1.12729	0.642992	1.17818	0.627883
	4.84964	8.38628	9.3075	10.0275	13.183	13.4265	11.3299	9.72046				0.908471	1.00745	0.822305	1.14869	0.861393	0.779553	0.882682	0.654028
	8.20627	4.29903	3.58958	5.41084	7.28505	4.34138	8.52393	4.7014				0.824538	0.979856	0.549544	1.09766	0.87907	0.538085	0.996829	0.583282
	8.51334	6.07793	9.68869	14.5172	9.28632	2.53071	10.3664	7.62389				1.00099	0.94012	0.570143	0.653736	0.408602	0.341216	0.80893	0.703704
	4.56374	9.39221	9.47692	2.77425	12.3782	5.36849	14.5595	4.91317				0.850398	1.06339	1.4514	0.854277	0.714286	2.15234	1.02947	0.591631
	8.38628	8.28039	3.759	9.59339	11.9229	4.58492	4.53198	3.9496				0.856786	0.490161	0.598945	0.813543	0.969783	0.76663	1.01571	0.677236
	8.02626	2.79543	10.5146	8.12156	12.2829	3.4731	7.07327	9.18043				1.01279	0.660679	0.411094	0.979185	0.698284	0.818182	1.04724	0.493582
	4.64845	6.3956	12.9818	3.97078	5.17789	13.6595	8.94748	7.04151				1.76965	0.807037	0.933566	0.783195	0.846285	0.813404	0.807778	0.630457
	11.6582	6.25794	3.35663	6.18382	5.34731	7.62389	8.75688	4.78611				0.624451	0.495087	0.745668	0.603785	0.788087	1.1288	1.0146	0.630344
	14.3477	2.70013	3.83312	11.7535	15.1313	3.24015	8.06861	2.57306				1.02674	0.511321	0.783707	0.611336	0.916209	1.02261	1.21259	0.673615
	9.99576	7.33799	10.0593	8.05803	6.49089	2.94367	8.44981	5.44261				1.13762	0.868421	0.360174	0.740187	0.77853	0.556692	1.10438	0.5
	7.0521	4.46845	7.65565	3.38839	9.6781	17.5985	8.831	4.21432				0.53931	0.565173	0.80148	0.777536	0.978056	0.682303	1.11448	0.471319
	9.80517	9.6781	3.99195	9.85811	9.05337	5.88734	4.56374	2.7213				0.642396	0.685771	1.14762	0.594226	0.880405	0.517	1.00739	0.381568
	6.87209	9.80517	8.31216	12.7277	11.7429	4.47903	7.98391	9.54045				0.67451	0.73212	0.579327	0.714847	1.63864	0.370769	0.806522	0.689787
	8.47099	11.1076	9.00042	13.7018	7.59212	8.3651	12.5053	2.76366				1.05797	0.772358	0.480465	1.40096	0.853407	0.418972	1.01324	0.93368
	9.04278	2.96485	5.94028	4.08725	8.74629	7.59212	16.1478	8.08979				0.960578	0.73434	0.784441	1.30663	0.983162	0.795115	1.19823	0.706967
	8.78865	9.42397	11.3088	7.54977	24.5447	6.46972	1.77891	3.53664				0.7491	0.591078	0.388792	0.766972	0.590909	0.340124	1.07423	0.453435
	5.92969	4.5108	12.8547	14.1677	7.45447	6.42736	9.19102	4.81787				1.03455	1.13103	0.384462	0.949128	1.27805	0.862069	0.850626	1.01469
	10.4193	4.82846	6.07793	5.34731	2.74248	8.08979	13.5006	8.28039				0.7358	0.395486	0.782865	0.58516	0.637951	0.601143	1.30932	0.467343
	10.8111	7.3274	2.43541	15.7454	13.6806	7.88861	4.12961	8.41804				1.3913	0.897638	0.940701	1.10296	1.16547	0.807461	0.9523	0.673016
			2nd replicate											2nd replicate
	NT -S1	LATB-S1	LATB ETP -S1	LATB ETP + S1	ETP + S1	NT + S1	LATB +S1	ETP -S1				Primpol WT ETP	Primpol WT LatB	Primpol WT LatB + ETP	Primpol WT NT	Primpol ko NT	Primpol ko ETP	Primpol KO LatB + ETP	Primpol KO LatB
	1.1258	0.733793	0.800671	0.512115	1.00559	0.437983	0.895798	1.14859				0.517016	0.905075	0.318118	0.924444	0.699292	0.712105	0.613072	0.457251
	0.522353	1.03977	1.27495	0.914067	0.259628	1.54032	0.935529	0.430025				1.5967	0.804902	0.519243	1.20268	1.42159	0.925729	0.747758	0.774397
	0.721532	1.39336	0.467336	1.11521	0.532176	0.260864	0.84676	0.648814				0.669523	1.04825	1.03094	1.15449	0.870103	0.577982	0.656757	0.966507
	0.992323	0.603156	1.27762	0.514087	0.600732	0.732968	1.44795	0.518792				0.770355	0.979574	0.860349	1.30193	1.37273	0.628681	0.828931	0.327991
	0.503042	0.552462	0.648561	1.09732	0.725802	0.430812	2.11382	0.706362				0.505995	1.1289	0.984412	0.929894	1.11914	0.932136	0.433898	0.536956
	0.856244	0.803349	1.50835	1.36194	0.668702	0.476288	0.70811	1.04855				0.383239	0.866864	1.39922	0.839196	1.0572	1.44717	1.05027	0.823062
	0.804951	1.00194	0.997711	0.71361	0.307737	0.736823	0.505025	0.925379				0.399387	1.1105	1.01657	0.90099	1.46712	1.4347	0.562	0.505236
	1.14215	1.12468	0.410051	0.95903	0.779609	0.51072	0.333086	0.983844				0.400641	1.18483	0.945736	1.36142	1.15854	1.44481	0.583035	0.486546
	1.05958	1.14121	0.958296	0.52989	0.683169	0.748839	0.44642	0.545966				0.611185	0.993179	0.833144	0.998464	1.06667	0.786315	0.631376	0.550481
	1.2508	1.43507	0.631078	0.531147	0.539758	1.02002	1.82016	0.597956				0.712698	0.389655	1.02578	0.887949	1.10976	0.59362	0.772206	1.00547
	0.51883	0.795325	1.46356	0.793893	0.410271	1.35196	0.873301	0.550359				0.386943	0.863636	1.03883	0.964989	0.943218	0.489837	0.843792	0.451423
	0.689751	0.688443	0.987418	0.775877	0.875854	1.11222	0.360406	0.584023				0.585366	0.628062	1.07492	1.1993	0.658568	0.979566	0.709714	0.707497
	0.946321	0.743634	0.989703	0.365529	0.548506	0.687641	0.565129	0.26562				0.524178	1.2309	1.25024	0.924213	0.713693	0.686513	0.495674	0.671189
	0.931919	0.790298	1.52028	0.348876	0.81909	1.07695	0.942721	0.378502				0.887805	0.955373	0.44165	1.28453	0.941267	0.855372	0.586281	1.20254
	0.43123	1.32382	0.490403	0.410847	0.527968	1	0.42023	0.350723				0.512352	1.22099	0.907443	1.26263	0.685323	0.877617	0.995062	0.474112
	0.994784	1.33353	0.718538	0.628308	0.57775	1.26532	0.643228	0.299397				0.70788	0.824561	1.00121	0.7828	0.566237	0.992995	0.612937	0.671665
	0.401188	0.998871	1.41993	0.742097	0.585284	0.535621	0.736697	1.06235				0.851415	0.948276	1.01935	0.621928	0.587879	0.64548	0.590611	0.969664
	1.10527	1.14474	0.756666	0.794307	0.445037	0.676041	1.30746	0.847712				0.430674	0.775593	1.00505	0.98927	0.579685	1.15549	0.663616	1.00887
	0.473238	0.619397	0.745353	1.22329	0.460721	0.571704	1.01872	0.760921				0.539121	0.952904	0.992208	0.944444	0.679852	0.53913	0.384793	0.764368
	0.336757	1.2262	1.27761	0.316841	0.824166	0.809855	0.354637	0.816915				0.841189	0.53418	0.818913	0.875437	1.22013	0.544028	1.04033	0.954606
	0.490862	0.435051	0.579334	0.859083	0.709364	0.572037	1.02756	0.543991				0.561968	0.929038	1.22457	1.46262	0.746781	0.515435	0.690647	0.503177
	1.2182	1.17517	0.425511	1.22001	0.931343	0.943939	0.521474	0.135323				0.433962	1.42134	1.08995	0.721726	0.547404	0.707965	0.613276	0.734525
	1.31483	0.817049	0.802713	0.590132	0.682919	1.39515	1.17939	0.604128				1.17496	0.773642	1.01085	0.81161	1.04088	0.727397	0.640706	0.883372
	1.40332	1.02677	0.781774	0.650885	0.729777	0.36272	1.07786	0.536349				0.996769	0.809348	0.963443	0.874263	1.29655	0.842829	0.747355	0.816479
	1.3909	0.901153	0.357831	0.529289	0.469492	1.05419	0.413185	1.58407				1.03709	1.2823	0.99503	1.20681	1.26901	0.816839	0.345502	0.805075
	0.861098	0.816516	1.07484	2.11133	0.714081	1.12423	0.853486	1.30335				0.872648	0.67218	0.907003	0.997271	1.02698	0.52381	0.648997	0.700893
	0.905533	0.661007	0.756338	0.255045	0.45834	1.25753	0.921317	0.333162				0.380573	1.42135	0.670581	1.11518	1.19556	0.610372	0.59392	0.77492
	1.08053	1.19347	1.21344	0.267155	0.784767	0.995281	0.655479	0.572558				0.442553	1.04005	1.24561	0.814978	1.18571	0.366232	0.686144	0.76097
	1.48089	0.834562	0.82759	0.588567	1.13103	1.14412	0.588945	0.352465				0.379845	0.775142	0.649259	0.952133	0.856069	0.730729	0.765572	0.693674
	0.972969	0.750519	0.802044	0.661656	0.508229	0.486127	0.822067	1.43193				0.563536	0.878716	0.679303	1.19874	0.469101	0.715054	0.481153	0.771218
	1.33648	1.19516	0.589429	0.342009	0.604476	0.751166	0.88843	0.963443				0.701337	1.27367	0.874352	0.836669	0.947761	0.461207	0.602428	0.590946
	0.677313	0.782272	1.07064	0.730376	0.399402	1.1239	0.839124	0.855177				0.508238	1.29167	0.481218	1.7896	1.81806	0.596459	0.647436	0.697157
	0.791132	1.0324	1.32049	0.73726	0.601684	1.40634	0.994506	0.683625				0.628483	0.61406	1.04167	1.33652	1.962	0.749054	1.14227	0.503428
	1.13708	0.920725	0.436113	0.311866	0.689032	0.608718	0.930513	0.615023				0.265854	0.914286	1.11873	0.92224	0.723586	0.492665	1.16891	1.09222
	1.01366	1.05555	0.94754	0.284929	0.656165	0.959456	0.548549	0.931348				0.411279	0.697902	0.804167	1.13299	0.693915	0.519565	0.605405	0.75782
	0.891251	1.13791	1.19394	0.801152	0.541421	0.359817	0.87686	1.15301				0.793737	1.36773	0.92928	0.797319	1.03959	0.393792	0.869159	0.37931
	1.01609	1.20642	0.735762	0.638051	0.731877	0.740422	1.0492	1.0428				0.274354	0.891557	1.46341	1.16221	1.07864	0.842884	0.910714	0.61242
	0.286264	0.892892	1.03644	1.04225	0.834691	1.29863	0.756946	2.10884				0.599598	0.963016	1.08088	1.06467	0.521842	0.425314	0.623586	1.00432
	0.926124	1.21766	0.674969	0.343002	1.12256	2.41711	0.976717	0.671004				0.458763	1.09928	1.09807	0.689791	0.996094	0.472222	0.515187	0.354867
	1.20936	1.05109	0.391268	0.834473	0.881247	1.49413	0.421032	0.513284				0.834331	1.05374	0.955013	1.52766	0.845824	0.51186	0.672828	0.882597
	0.908718	0.898882	0.904439	0.530989	0.303131	0.933654	0.388287	0.303196				0.927302	0.547496	1.02044	0.960938	0.961345	1.07029	0.869096	1.14916
	1.09769	1.26044	0.8438	0.850515	0.769436	1.47912	0.663612	0.460695				0.715909	0.908734	0.933025	1.04889	0.53007	0.40625	0.888244	0.973901
	0.740965	0.82073	0.657057	0.723193	0.511191	0.432501	1.29264	0.693585				1.11006	1.15065	0.98094	0.859855	0.627266	0.842615	0.574344	0.570906
	1.0405	0.819409	2.0837	0.855077	0.384689	0.699406	0.959006	0.594116				0.765321	0.952987	0.985896	0.923977	0.594937	1.18723	1.05178	1.00572
	1.27487	1.94432	0.767355	1.16787	0.241891	0.330242	1.19372	0.866988				0.502646	0.359024	0.92966	1.07492	1.15116	0.41691	0.296045	1.12724
	1.05388	1.67225	0.923561	0.413744	0.561062	0.567189	0.950162	0.446146				1.04362	1.13596	0.830769	0.798265	0.878158	0.792976	1.20626	0.345203
	1.00501	1.08614	0.884268	0.312443	0.289964	0.474332	0.662896	0.698522				0.583199	1.46637	0.855832	1.24846	0.403417	0.550838	0.893726	1.01124
	1.44352	0.540887	1.0511	0.315339	0.12901	0.489547	1.02093	0.643489				0.889431	1.07376	1.3374	0.402655	1.55203	0.810651	1.09798	0.574371
	0.508891	0.9598	0.521605	0.508653	0.556117	0.882705	0.356005	0.501841				0.577358	0.888542	0.998945	0.62035	0.741047	0.440283	0.585675	0.64279
	1.16743	1.10395	0.993826	0.526641	0.990725	0.458409	1.14916	1.10553				0.507307	1.0625	0.91904	0.986122	0.864238	0.379894	0.693617	0.97861
	0.866837	1.25919	0.67844	0.306947	0.234495	0.600732	0.386982	0.492956				0.572903	0.969697	0.998695	0.843794	0.912088	0.894334	0.955762	0.574721
	0.820478	0.665978	0.233923	1.42845	0.516598	0.748195	0.317716	0.57017				0.91832	1.00352	0.834906	1.32483	0.57101	1.45385	0.5	1.13834
	0.964156	1.62607	0.801552	0.500107	0.716783	1.1881	0.894316	0.378712				0.302376	1.02931	1.14819	1.14414	1.08283	1.16543	0.948032	0.463467
	0.969662	0.810898	0.703285	0.614658	0.49114	0.770438	0.316372	0.611178				0.716165	0.919654	0.537535	1.17902	1.11377	0.717033	0.525662	1.00983
	0.608232	0.294085	1.02337	0.418857	0.600896	1.05076	0.935382	0.689192				0.510682	0.724638	0.7625	1.18284	0.969156	0.69289	0.447642	0.812705
	1.12624	0.202016	1.08669	0.338633	0.66269	1.22955	0.352499	0.499189				0.243902	1.75351	1.35412	1.03155	0.709352	0.561598	2.10976	0.533549
	1.14003	0.49888	1.30416	0.507043	0.583305	1.92848	0.921004	0.713126				0.998459	1.61523	1.72553	0.950973	0.712633	0.707674	0.732163	0.687903
	1.13061	0.830489	1.0229	0.444286	0.446292	1.16815	0.886954	0.584807				0.622642	0.573921	0.935438	1.07213	0.995455	0.763441	0.96347	1.1278
	0.913995	0.882162	1.31857	0.243891	1.44158	0.815688	0.630755	0.635553				0.868571	1.42438	1.5054	1.04626	0.868478	0.507067	0.331193	0.928473
	1.02008	0.883084	1.00235	0.449645	0.919576	0.915157	0.230643	0.566304				1.03692	0.799043	1.01266	0.957971	0.975787	0.598131	0.511149	0.786217
	0.179239	1.01703	1.15042	0.664813	0.406637	1.02506	0.850717	0.247451				1.0237	0.753448	1.02235	1.4903	0.950071	1.04762	0.825815	0.653944
	0.513354	1.21994	0.443669	0.738089	0.415886	1.69376	0.736445	0.20512				1.05359	0.832983	1.16364	0.86037	0.67861	0.97482	0.650954	0.786177
	0.93102	0.832517	1.09794	0.787109	0.743212	0.785577	0.95144	0.451373				0.498701	0.750314	0.925481	0.63591	0.750748	0.836022	0.730093	1.11332
	0.88622	1.03693	0.958691	0.625681	0.946607	0.890542	0.65637	0.882372				0.813873	1.214	0.972382	1.06638	0.706587	0.913821	0.691388	0.864169
	0.901631	0.876237	0.927533	0.330866	0.760749	0.921347	0.817326	0.488769				0.936626	0.765511	0.856562	1.32736	1.12439	1.20863	0.546922	2.58543
	0.305662	0.78687	1.07927	0.310102	0.800023	0.975333	0.897121	0.639845				1.07011	1.09305	1.00338	1.04548	0.964481	0.569721	1.02257	0.969974
	0.754367	1.02559	0.401484	1.30278	0.734382	1.39244	1.19458	0.734833				0.738649	1.04138	1.02564	1.30777	0.810231	0.327357	0.511848	0.64526
	1.07344	0.725133	0.972657	0.929807	0.884389	0.405322	2.0817	0.940322				0.729981	1.63303	0.44702	0.961126	0.52339	0.627717	1.18768	0.950147
	0.677098	1.70442	0.431973	0.489974	1.53281	1.53906	1.14265	0.542289				0.603279	1.04414	1.03846	1.82921	0.327882	0.53067	0.657647	0.830266
	0.893917	0.94238	1.14999	1.12027	0.667127	1.06235	1.33926	0.483065				0.823964	1.07921	0.917551	1.39149	0.425049	0.67874	0.957184	0.803612
	0.899609	0.730777	0.985777	0.598961	0.65834	0.797379	2.27633	1.10375				0.483083	1.45958	1.66184	0.926718	0.925639	1.12	0.589888	0.772586
	1.02351	0.342099	1.0499	0.493041	0.440533	0.676957	1.16387	0.396703				0.685681	0.563121	0.880179	0.710375	1.03736	1.21257	0.635892	0.798387
	0.57958	0.412074	1.40999	0.28981	0.395693	1.2054	1.19901	0.581833				0.451299	1.59527	2.08734	0.893314	1.04429	0.517289	0.436387	0.329389
	0.66376	0.522757	0.613069	0.817831	0.550588	0.681188	1.13494	0.742561				0.597366	1.04835	1.04922	0.980952	0.946789	0.984262	0.615799	1.21273
	0.801613	0.803385	0.834037	0.27656	0.612954	1.10911	0.494138	0.643189				0.836108	0.339844	0.827922	1.06459	0.777666	0.621302	0.582317	0.994021
	0.524743	0.787222	1.0793	0.210116	0.844713	1.46543	0.370453	0.188754				0.487242	0.903226	1.06087	0.850852	1.46818	0.471332	0.787879	0.573832
	1.23131	0.505704	1.16655	0.377117	0.552686	0.768601	0.739979	0.536924				0.789568	1.24024	1.08563	0.955326	1.09079	0.826884	0.458027	0.565185
	0.933034	0.615917	0.795824	1.19911	0.580875	1.17258	1.11914	0.334015				0.527988	0.919909	0.953097	0.685433	1.23378	0.667897	0.732497	0.950422
	1.11988	0.720397	1.23281	0.709923	1.18026	0.309711	1.07581	0.37774				0.74537	1.349	1.34621	0.978022	1.18738	0.938365	0.671663	1.00126
	1.78516	0.676365	1.0676	0.575389	0.700376	0.974164	0.274221	0.668911				0.789916	2.33243	1.04303	0.7625	1.10635	0.30073	0.481698	0.662587
	2.46592	0.854623	0.345661	0.845552	0.467984	0.297945	0.32021	0.943348				0.443275	1.13095	1.46028	0.884304	1.02259	0.930081	0.657834	0.794842
	0.774993	0.671764	0.729785	0.347673	1.17797	0.748583	1.23042	0.355826				0.56462	0.929273	1.43215	0.9375	1	0.784615	1.18876	0.466411
	1.57844	1.36473	0.705357	1.05595	0.849559	0.833537	0.494122	0.718015				0.655022	0.773601	0.413894	0.481144	1.08787	0.635887	0.864971	0.705357
	1.0931	0.32198	1.0941	1.16601	1.17899	0.928237	0.234367	1.0156				0.531807	0.864734	0.896335	0.876442	0.82767	0.872423	0.549713	0.686398
	1.60088	1.03867	1.18433	1.53454	0.52254	0.617791	0.26642	1.25094				1	0.869951	0.468099	1.1007	1.07975	0.798413	0.401093	0.919728
	0.888948	1.17828	1.01854	0.793233	0.802202	1.44802	1.091	0.799407				1	0.395108	0.827317	0.917738	0.757396	0.930624	0.925144	0.9
	0.937401	0.828391	0.430984	0.905167	0.344554	0.890954	0.998238	0.57181				0.551724	1.19554	0.90566	1.22474	0.845655	0.760563	0.617457	0.434924
	1.2289	0.781312	1.09558	0.670257	1.28463	0.600348	0.768986	0.59341				0.866406	1.3538	0.834131	1.71287	0.478088	0.576009	0.845118	0.465177
	1.17179	0.809506	1.0995	1.45376	0.875289	0.925989	0.642372	0.228763				0.8	1.21585	1.28356	1.05307	0.593145	0.710183	0.486227	0.655008
	0.699694	0.653009	0.529298	0.317499	0.330756	0.520312	1.00502	1.05708				0.636943	1.86869	0.709322	1.14433	0.914077	0.599727	0.553318	0.728682
	1.19173	0.837113	0.89806	0.590673	0.622746	0.953475	0.708655	1.70132				0.758179	1.20887	1.73721	0.991605	1.34478	0.517053	0.60467	0.790751
	1.06614	0.793745	1.71645	1.18368	0.599791	1.10861	0.630024	0.571635				0.504942	0.818182	0.913413	1.06305	1.26217	1.00742	0.487013	0.882567
	1.25219	0.786487	0.948659	0.405365	0.406528	0.394018	0.611153	0.695846				0.917544	0.245346	0.963227	1.1604	1.06279	0.762376	0.504223	0.5993
	0.755657	0.376132	0.875135	0.606753	0.687987	1.09666	0.808285	0.757026				0.469006	1.01784	0.924303	0.989556	0.780312	0.614937	0.667403	0.813048
	0.564214	0.832317	1.175	0.589602	0.997384	1.10479	0.438774	0.393604				1.03622	0.945312	1.21985	1.34787	0.514286	0.66792	0.678315	0.684475
	1.09098	1.01325	0.847365	0.651972	0.380699	1.10667	0.712899	0.61277				0.612613	0.723404	0.734642	0.668478	0.998158	0.839798	0.758772	0.990424
	0.821093	0.774898	0.418787	0.800594	0.259968	0.786481	0.806001	0.220084				0.938838	0.819578	1.11371	0.927742	1.10484	1.03349	0.637306	0.826994
	0.307455	1.71894	0.433919	0.579427	0.728316	1.08574	0.349709	0.425342				0.782199	0.95246	1.47993	1.49201	0.680939	0.545608	0.542453	0.702429
	0.968525	0.705951	1.05087	0.3156	0.435809	1.22799	0.892935	0.702688				0.464557	1.00796	1.25565	1.07464	0.931737	0.694751	0.518445	0.72737
	1.03013	0.979711	1.12628	0.733528	0.661072	1.27005	1.2819	0.436452				1.20028	0.87708	0.912381	0.417289	0.883978	0.934372	0.689655	0.769784
	1.37989	0.470436		1.77867	0.623573	1.2631	0.934672	0.564412				0.749644	1.39535	0.943262	1.04897	1.09722	0.756374	0.57096	0.848684
	1.07317	0.657153		0.313143	0.437208	0.649925	0.782721	0.411689				0.621652	0.662791	1.2686	1.07805	0.673759	0.663265	0.535897	0.737013
		0.695611			0.864201	0.799021	0.845077	0.392575				0.690834	1.27422	0.803509		0.407986	0.761434	0.642512	0.654955
		0.394076			1.85253	2.24076	0.810122	1.05338				0.535219	0.713966	1.21671		0.680572	0.86194	0.789744	0.751124
		0.53022			0.772016		1.67346	0.222385						1.03104				0.7	0.447761
		0.742724						0.380956						1.6442					0.923077
		0.560369						0.527815						1.02126					0.631862
		0.691369						0.493268											0.923761
		1.35251						0.521161											0.992679
								1.2452
			3rd replicate											3rd replicate
	ETP -S1	NT -S1	NT+S1	ETP +S1	LATB ETP +S1	LATB + S1	LATB -S1	LATB ETP -S1				WT LATB	KO LATB	WT NT	KO NT	KO ETP	WT ETP	KO LATB + ETP	WT LATB + ETP
	0.587444	0.942013	0.371299	0.432918	0.534588	1.44675	1.43911	1.22688				1.17414	1.12281	1.89823	1.28981	0.983633	0.532576	0.94154	1.16723
	1.57479	1.70408	0.443882	0.531569	0.836669	1.22723	0.328139	1.17234				1.05989	0.556848	0.908514	1.32229	1.22685	0.555556	0.432203	1.25911
	0.293995	0.422671	1.691	0.77463	1.81939	0.451857	1.10771	0.949171				1.2899	0.478157	1.19668	0.831877	0.911403	1.50514	1.17226	1.04598
	0.377497	0.208864	0.462912	0.434858	0.596363	0.984657	1.39777	0.35121				0.724806	0.917516	1.85665	1.04984	1.43556	0.797468	1.60089	1.1288
	1.19954	1.29065	0.694786	0.253905	0.526536	1.42051	0.413661	0.710308				1.4033	1.08805	0.774137	1.45428	0.862879	0.512178	0.752407	1.42731
	0.740018	0.388678	0.202171	0.305215	1.02954	1.31476	0.623018	0.476892				0.994825	1.10785	1.66314	1.09788	0.60515	0.425073	0.756906	0.804643
	1.87982	1.24065	0.869624	1.27911	0.463658	2.3618	0.958469	1.38704				0.913953	0.942837	1.02852	0.939759	0.71776	0.734723	1.01864	0.97561
	0.644935	1.50029	0.998294	0.502504	0.830271	1.97352	0.419352	1.09667				0.751538	0.502808	2.16755	0.86257	0.652053	0.970326	0.970085	1.31108
	0.882167	0.95166	0.31325	1.09726	0.621181	0.70223	0.933737	1.14528				0.78228	0.456909	1.54914	0.451594	0.934652	0.821229	0.810274	0.456372
	1.06354	0.845107	0.447499	0.687034	0.373106	1.15676	1.05307	1.58311				0.807449	1.34095	0.85405	0.936226	0.707622	1.22083	0.470374	1.11283
	1.34402	1.53462	0.533261	0.621304	0.842624	1.47866	0.543348	0.798883				0.994673	1.23028	0.851208	1.08728	0.669753	0.76843	0.803634	1.28331
	0.364345	0.919106	0.894818	0.9185	0.862651	1.12362	1.33116	1.5237				1.28959	0.579179	1.07173	0.994382	0.563857	1.31765	0.57754	1.08636
	1.95186	0.181629	1.14624	0.382128	0.822899	1.06375	1.30727	0.991835				0.805275	0.549816	0.822485	1.15636	0.600642	0.56278	0.75958	1.37702
	0.445471	1.49576	1.10555	0.592764	0.415529	1.23808	2.39151	0.94735				0.833215	0.77822	0.909279	2.61444	1.06149	0.450382	0.817297	1.60865
	1.23788	0.986734	1.05024	0.791892	1.05094	1.41628	1.31053	1.1057				1.01264	0.76144	0.764504	0.975037	0.686777	0.581543	0.83404	1.29449
	0.562012	0.542684	0.487949	0.848929	1.18834	1.16321	1.75636	0.998604				1.04541	0.449221	0.853616	1.41806	0.529197	0.71627	0.572507	1.12801
	0.943989	1.24792	1.44878	0.414623	0.300611	1.93115	1.47125	1.20583				0.888436	0.665729	1.70619	0.945005	0.470638	0.746021	0.924419	0.895628
	0.912745	0.462938	0.77763	1.28494	1.72134	0.388431	1.01948	1.3134				1.12292	0.652637	0.675148	0.656282	0.734852	0.719116	0.611459	0.818836
	1.15121	1.67899	0.809539	0.888578	1.17883	2.38782	1.19548	1.2871				1.03141	0.281917	0.853715	0.784863	1.37654	0.728701	0.646667	1.31447
	0.500544	0.796912	0.490431	1.17102	0.884345	1.17241	1.86845	1.19131				0.752312	0.467023	1.57201	0.768854	1.25366	1.15333	0.619959	0.874251
	1.03137	1.2737	0.427193	0.243426	1.1177	0.751326	1.25691	1.37561				0.836856	0.970739	0.852023	0.774505	1.41342	0.932603	0.473636	0.993902
	0.597206	0.987138	1.34163	1.00682	1.15582	1.40037	1.5015	3.20015				1.3283	0.562388	1.78237	0.79218	0.595575	0.593913	0.89441	1.00359
	0.62005	1.09211	1.34128	0.305288	0.488656	0.929744	1.12791	1.046				1.22066	1.4908	1.25747	2.08189	1.00063	1.23129	0.489968	0.924201
	0.884094	1.0305	0.337633	1.16142	1.66598	0.956236	1.01295	1.66483				0.572751	0.879044	0.999125	0.393408	0.689608	0.776577	0.650502	0.939878
	0.536328	1.51138	0.195451	0.528694	0.851946	0.773779	0.973807	1.23696				1.31497	0.531574	1.40562	0.418432	0.746809	0.783005	0.4448	0.549763
	0.286803	0.549678	1.54779	0.295871	0.865414	1.13167	1.4664	0.830546				1.13096	0.825347	1.29141	1.12066	0.76476	0.995777	0.505194	1.30298
	0.343798	0.813879	0.853132	0.737257	0.889303	1.24983	1.28346	1.32832				1.00076	0.325642	1.5	0.971328	0.499457	0.698524	0.57129	0.786348
	1.05666	0.236101	0.926175	0.508816	1.12084	1.21825	1.18819	0.896748				1.18081	0.529732	0.408488	1.7281	0.534355	0.786441	0.80969	0.80415
	0.610053	0.773923	1.01145	0.730135	0.760641	0.467167	0.998125	0.952661				0.643892	0.386675	0.502972	1.33666	0.44716	0.776937	0.585202	1.31329
	0.972931	0.840184	1.26166	0.201223	0.646901	1.08544	1.11258	0.762039				1.04183	0.666319	0.553813	1.04854	1.65271	0.349052	0.92726	2.44348
	0.581309	1.03867	1.11089	0.484813	0.509812	1.09178	1.60239	1.01804				0.421827	1.05204	0.538786	1.22003	0.382573	0.537662	0.645794	1.31382
	0.874373	1.32889	0.640042	0.542011	0.467804	1.07822	1.16901	0.883652				1.02181	0.919982	1.52784	0.614634	1.29323	0.666023	0.670491	0.857962
	0.912603	0.186982	0.987944	0.54785	0.831956	1.3182	0.710311	0.971936				1.14298	0.879243	1.20332	0.899054	0.840835	1.19958	0.869765	1.45228
	0.835985	0.15694	1.10209	0.600882	0.244675	0.868671	0.633784	1.56658				0.941023	0.715789	1.31288	0.816633	0.991909	1.19073	0.675844	0.729272
	0.337604	1.61807	0.272617	0.950724	0.318932	1.25697	0.412993	0.600372				1.54789	1.23316	1.0418	1.06824	0.853412	1.06412	0.794185	0.917538
	0.499278	0.189336	0.861744	0.540987	0.325521	1.29239	0.664409	0.520655				0.902802	0.915493	1.45514	0.855028	0.416387	0.573942	0.631621	1.22364
	0.329715	1.22705	1.49674	0.787503	0.665658	1.10129	1.31577	1.73344				1.20658	1.00081	0.592157	1.62698	0.505572	1.24911	0.595335	0.907473
	0.174926	1.88676	1.21461	1.45641	0.68544	1.37184	1.41199	1.20329				1.0499	0.520063	1.38031	0.625449	0.449812	0.914921	1.03012	0.93147
	0.283209	1.00885	1.08671	0.555625	0.414338	0.524263	1.3428	0.459482				1.17652	0.766157	0.776728	1.0165	0.963201	0.378618	0.61298	0.986769
	0.667747	0.93375	1.38943	0.390207	0.853925	1.17231	1.1653	0.935131				0.940523	0.752563	1.23499	0.621653	0.546248	1.34617	1.11375	1.1661
	1.35001	0.719249	0.493677	0.57199	0.548864	1.91984	1.15428	1.13153				1.18447	0.529473	0.915213	0.841555	0.297255	0.452398	0.577618	0.647804
	0.800116	1.10062	0.915096	0.474632	0.171969	0.626592	0.80562	1.32622				0.865052	1.09809	1.39231	1.02979	0.775566	0.862008	1.09955	0.699457
	0.463953	1.01104	0.539872	0.403733	0.367248	1.198	1.18857	0.86136				1.07538	0.80704	0.987523	0.833067	0.736994	0.765396	0.48499	1.04592
	0.626729	1.16828	1.41757	0.815301	1.51571	0.540355	0.945607	1.01855				1.21903	0.511355	1.18088	1.33386	0.984739	0.749425	0.577935	1.24963
	0.518432	1.65665	0.707262	0.946874	0.371313	0.438513	0.45327	1.22828				0.818473	0.413905	0.96789	1.05878	1.18582	0.59551	0.632343	0.980475
	1.43185	1.88633	0.77311	0.315962	0.51178	0.608586	2.33065	1.42367				1.17902	0.511191	0.979387	0.995645	1.50445	0.629747	0.945824	1.07678
	0.762376	1.69339	1.33859	0.43339	0.741309	1.22335	1.45066	1.19069				1.16917	0.326389	1.00599	1.15413	0.592417	1.05602	0.839719	1.0502
	0.478362	1.17256	0.276222	0.269177	0.301386	1.07288	1.27432	2.07698				0.976731	1.06808	0.442392	0.962679	0.592489	0.681271	0.311728	0.623922
	1.28007	0.613693	0.682591	0.970275	0.351652	1.45778	1.67024	0.349516				1.20453	0.239009	0.792431	0.731612	0.64496	1.05717	0.78506	1.59469
	0.397809	1.77146	1.86699	0.686484	1.16896	1.32998	0.450098	0.486643				0.997255	1.395	1.28704	1.03986	0.434948	0.5481	0.797079	1.45646
	0.473773	0.896129	0.831913	1.14335	0.713875	0.539588	0.554292	0.324031				1.14489	0.504673	0.847851	0.861252	1.12452	0.537173	0.748603	1.22188
	0.574441	0.626327	1.00478	1.18987	1.17937	1.33231	1.52117	0.244976				0.92109	1.19326	1.14749	1.51457	1.38015	1.02687	0.568773	1.02486
	0.632002	2.06817	0.650557	1.30796	1.215	0.868075	1.26694	1.16792				1.04519	1.2677	1.011	1.11536	0.666667	0.636768	0.264163	0.945763
	0.846411	1.15694	1.25533	0.50908	0.699007	1.58658	1.32238	2.02289				0.841967	1.07766	1.09515	0.696358	0.837209	1.69574	0.592593	1.3618
	0.542588	0.364466	0.585335	1.15058	0.234825	0.590417	0.794074	0.8104				0.85438	1.12491	1.02751	0.918264	1.04265	0.61194	0.552339	1.16907
	0.634036	0.724013	1.06348	0.669735	0.468913	1.06968	0.651323	1.2583				1.19858	1.46288	1.30031	0.422073	1.251	0.686371	0.634569	1.24238
	1.10557	0.451326	1.11393	0.0794172	0.785024	2.04996	0.585008	1.4711				0.688703	1.10507	0.739808	1.20963	0.48548	0.661235	0.616814	1.03569
	1.05816	0.720177	0.589307	0.231038	0.191945	0.833973	0.60644	1.89615				0.484642	0.83353	1.11606	0.991547	0.77833	0.693385	0.4	0.754529
	1.17916	0.945131	1.35748	1.30915	1.42424	0.613844	1.04318	1.0975				0.686441	0.588471	1.11469	0.495367	0.810403	0.815174	0.436099	0.80331
	0.74994	0.694005	0.960897	0.378073	1.97574	0.55024	1.29728	0.456165				1.12551	0.874263	1.22849	1.4996	0.817061	0.871227	0.674944	1.53704
	0.993219	1.11581	0.824575	0.43043	1.2029	1.00848	1.65464	0.780703				1.0232	0.582192	1.02581	1.46203	0.743978	1.17887	0.772185	1.56974
	0.599122	1.51909	0.486342	1.02815	0.520668	2.08103	0.3125	0.565121				0.709931	0.360304	0.893278	1.4052	0.356078	0.669279	0.789183	0.424282
	0.50003	0.751079	0.566997	1.86622	0.623753	2.19668	0.470195	1.28567				0.990953	0.783077	1.16618	1.21907	1.09746	0.627569	0.690424	1.39466
	0.7077	0.580538	0.986891	0.470679	0.89464	1.46585	0.683026	1.0306				1.07798	0.371176	0.916468	0.540269	0.401202	1.47717	0.713719	0.624773
	1.5716	0.929821	1.0277	0.668525	0.956496	0.591896	0.922017	0.730533				0.274809	0.968786	0.838169	0.405838	0.397623	0.520529	0.683641	0.72843
	1.40802	1.31911	0.48211	0.392356	0.928988	1.04104	1.23117	0.444088				0.432035	0.999496	1.04561	0.470313	1.18329	0.581136	1.00838	1.40665
	1.03723	0.472564	0.949785	0.492929	1.06995	0.506151	0.984674	1.38751				1.31089	1.06637	0.661503	1.42449	0.848057	0.362992	0.47798	1.08242
	0.569328	0.96494	1.06895	0.818978	1.16034	0.286221	1.06768	0.922316				0.893196	1.09461	1.31385	1.20142	0.407407	1.31167	0.41501	1.17037
	0.421555	0.43366	1.33782	2.1033	0.604792	1.15613	1.63879	1.0325				1.26814	0.962678	1.14205	0.853871	0.420771	0.601246	0.764859	1.24363
	0.619225	1.71112	1.19368	0.792683	0.87723	1.36087	0.278339	1.07789				1.08499	0.663273	1.11236	1.08028	0.650538	0.888651	0.548315	1.05308
	1.47838	0.499919	0.967082	1.96199	1.00112	1.58242	0.702601	0.895799				1.20897	0.851282	1.08402	1.50598	0.978173	0.518272	0.537169	1.14513
	0.804569	1.46486	0.35021	1.36636	0.509046	0.998927	1.0421	1.10419				1.05475	0.975626	1.08776	0.713015	0.863539	1.19762	0.958119	0.974511
	0.364553	0.212312	0.973062	0.756757	1.31766	1.10866	2.10634	0.965221				2.01885	0.994647	0.989862	1.04548	0.26113	1.28898	0.417516	0.949163
	1.57718	0.559073	1.08751	2.60027	0.71003	1.0026	0.55171	1.34604				0.855097	0.388664	0.47657	0.939591	0.681406	0.997699	0.921481	0.932947
	0.282748	0.263703	0.46934	0.598258	0.805912	1.54229	1.83674	1.22457				0.931238	1.30978	0.851562	0.971774	0.698616	0.590097	0.666348	0.850653
	1.07355	0.430157	0.957293	0.240888	1.00752	1.13571	1.08514	1.11425				0.8361	0.789903	0.938664	1.02244	0.801703	0.710311	0.601511	0.555694
	0.331588	0.673907	1.63718	1.27478	1.16559	1.09655	0.193853	1.20983				0.656126	0.646088	0.546856	0.876141	0.405056	0.544679	0.999284	0.986405
	1.06795	0.268315	1.86252	0.540248	0.896456	0.788942	0.944796	0.465179				0.857143	1.1542	1.07407	1.30142	1.20517	1.04696	1.05825	0.877663
	1.07665	0.695534	1.41154	0.221273	0.671764	0.733583	0.409298	0.648174				0.914959	0.38403	0.561694	1.04399	0.537908	0.350998	0.585744	0.91991
	1.08882	0.597358	1.27113	0.729029	1.04541	0.992898	0.981822	1.17105				1.13708	1.72671	1.36201	1.03681	0.73029	0.971817	1.19832	1.92413
	1.21175	0.995809	1.77199	0.283787	0.825723	0.971606	1.59166	1.23149				0.950103	1.22675	1.14651	0.803066	0.882396	0.739702	0.501792	1.06525
	0.601173	0.580514	0.534606	0.545086	0.514804	0.540227	1.13098	0.608087				1.07301	0.554169	0.748927	0.531908	0.796661	0.852637	0.875248	0.534199
	0.743333	1.17652	1.04867	0.210788	0.495328	1.14579	1.86294	0.790644				0.875798	0.915405	0.67487	0.866464	0.496177	0.68	0.54717	1.0132
	0.522688	1.20076	1.01351	0.379222	0.199488	1.60371	0.924073	0.644546				1.41352	0.923109	0.943461	0.700637	0.82685	0.684755	0.742462	1.05868
	0.77118	1.11393	0.437062	1.33648	1.28353	0.830148	1.27213	0.516934				0.678832	0.782884	1.38302	0.839362	1.16929	0.599696	0.692308	0.719408
	0.766513	1.02228	1.2376	0.363224	1.12279	0.471204	1.34327	0.569336				0.814408	1.04925	1.01783	1.1396	0.464548	0.954255	0.572257	0.657513
	1.02003	0.606945	0.851123	0.736848	0.532585	0.418163	0.972534	1.78853				1	0.552724	1.20041	0.622738	0.97889	0.691968	1.13915	0.928944
	0.485037	0.653434	1.49405	0.374427	0.346647	0.822201	1.64381	1.358				1.55294	1.00614	1.3172	1.05149	0.316039	0.655147	0.424528	1.04539
	1.27111	1.33467	0.981395	0.537363	0.898805	1.18165	0.559833	1.11842				0.93522	0.745415	0.635307	0.559264	0.668033	1.11053	0.657568	1.10505
	0.76257	0.8924	0.78882	0.713245	0.580655	0.63746	1.28099	2.54309				0.977092	0.676703	1.03659	0.951197	1.43214	1.64847	0.588123	1.8798
	1.26471	0.483411	0.691145	0.778168	0.573841	1.76917	1.07597	0.297948				1.17042	0.963775	0.790698	1.52904	1.05062	1.40836	0.587446	0.874295
	0.621696	1.50554	1.28156	0.493711	0.960276	0.896726	0.585777	1.41498				1.01142	0.861756	1.32044	0.317886	1.0148	0.52623	0.47485	1.10884
	0.458232	0.494895	1.36789	0.490569	0.548508	1.09929	1.0902	0.922044				0.889266	0.642359	1.08481	1.29227	1.55585	0.727483	0.874302	1.36913
	0.790088	0.999412	1.14331	0.622626	0.620583	0.920333	0.997612	1.29748				1.23931	0.634615	1.1156	0.849551	0.513102	0.46225	0.674312	1.14512
	0.984584	0.245742	1.2336	0.888212	0.600348	1.61149	0.692807	0.745538				0.481516	0.895731	0.871751	0.596401	0.470036	0.496805	0.771364	1.06269
	0.896972	1.37874	0.527337	0.7435	0.779655	0.55558	1.08703	1.37227				1.3748	0.783673	1.08041	0.983843	0.714985	0.991427	0.630028	1.47447
	1.15798	0.99467	1.32569	0.965002	0.900296	1.01274	1.38513	1.45467				0.92164	0.805659	0.766633	1.07111	0.800197	0.597049	0.561238	1.29128
	1.14824	0.470123	1.54198	0.556668	0.63334	1.05378	1.07793	1.26811				0.984576	1.02708	0.476936	0.678429	1.33943	1.37333	0.771628	0.934269
	0.417351	1.23134	1.93418	0.417577	0.629032	0.660211	0.880894	1.26834				1.14689	0.691956	0.429725	1.4975	0.934874	0.680283	0.640607	0.981698
	0.697056	1.02713	0.756277	0.570485	0.660651	0.20757	1.46167	2.28347				0.562878	1.04053	0.694394	1.16386	0.786591	1.03019	0.665104	1.12743
												1.04711	1.15497	0.5886	1.00219	0.460426	0.672598	0.569225	1.06321
												1.21106	0.982456	0.626984	1.0023	0.59322	0.435927	1.19898	0.802064
												1.05733	0.45282	0.646394	0.689412	1.09504	0.443988	0.49193	0.83871
												1.39169	0.675338		0.643844			0.7131	0.931387
												0.589251			1.22945			0.404604	0.727702
																		0.291628	1.00493
																		0.82818	1.0685
																		0.55249	0.549855
																			2.061
																			1.41162
																			1.50347

## Sheet: Figure 6
	Figure 6a
	WT NT	WT LatB	WT CPT	WT CPT + LatB	KO NT	KO LatB	KO CPT	KO CPT + LatB
	0.565217	0.6	0.666667	1.5	0.333333	0.5	0.617647	0.820513
	0.508772	0.465517	0.557692	1.63043	0.439024	0.296296	0.6666	0.96666
	0.302326	0.361702	0.186047	1.5122	0.588235	0.230769	0.243243	0.27777

## Sheet: Supplementary Figure 1
	ED Figure 1n								ED Figure 1p												ED Figure 1g
		Endogenous actin			FLAG-NLS-Actin					CPT			NT			ETP					NT	T1													T2													T3
	WT	100	100	100	0	0	0		Foci	24.5	26.5	17	15	12	19	17.5	21	19.5			min	0			1			2			3				9			10			11			12				17
	FNA-Cells	73.1127	83.6157	89.321	26.8873	16.3843	10.679		patches	13	22	15	6	7	11	11.5	16.5	19			Sec	0	20	40	60	80	100	120	140	160	180	200	220		540	560	580	600	620	640	660	680	700	720	740	760		980	1000
									filaments	3	7	5.5	1	0	3	3.5	3	5			Time	564	586	608	630	652	674	696	718	740	762	784	806		1106	1128	1150	1172	1194	1216	1238	1260	1282	1304	1326	1348		1582	1604
																					31_cell1				1		1	1								1		1		1				1
																					31_cell2		1		1				3		1
																					39_cell1			1													2
	ED Figure 1o																				69_cell1	3																										2
																					69_cell2
		displayed				2nd replicate				3rd replicate											72_cell1				1		1	2			1
	NT	ETP	CPT		NT	ETP	CPT		NT	ETP	CPT										108		1		1		2		1						1				2	1
	0.25	0.38	0.26		0.27	0.34	0.17		0.36	0.3	0.21										110		2	1					1	2	2						1		1					1
	0.31	0.43	0.3		0.28	0.37	0.26		0.38	0.31	0.28										111								1										1		1	1
	0.33	0.45	0.3		0.28	0.38	0.26		0.44	0.34	0.33										AVG	0.428571	0.444444	0.222222	0.444444	0	0.444444	0.333333	0.666667	0.222222	0.444444	0	0		0.111111	0.111111	0.333333	0.111111	0.444444	0.222222	0.111111	0.125	0	0.333333	0	0		0.5	0
	0.33	0.55	0.3		0.3	0.38	0.26		0.46	0.34	0.33										# OF CELLS	7	9	9	9	9	9	9	9	9	9	7	7		9	9	9	9	9	9	9	8	8	6	4	4		4	6
	0.36	0.55	0.34		0.32	0.39	0.32		0.49	0.35	0.35										AVERAGE FOCI/CELL/TIMEPOINT	0.304233													0.158565													0.224112
	0.37	0.57	0.36		0.32	0.39	0.39		0.51	0.36	0.39
	0.37	0.59	0.37		0.32	0.4	0.41		0.51	0.36	0.4
	0.41	0.68	0.39		0.33	0.42	0.42		0.52	0.39	0.4
	0.43	0.7	0.4		0.34	0.42	0.42		0.53	0.39	0.43										ETP	T1												T2															T3
	0.43	0.74	0.42		0.34	0.43	0.47		0.57	0.4	0.44										min	0			1			2			3				9			10			11			12
	0.47	0.77	0.42		0.35	0.44	0.49		0.59	0.42	0.45										Sec	0	20	40	60	80	100	120	140	160	180	200		520	540	560	580	600	620	640	660	680	700	720	740	760	780		1000
	0.48	0.77	0.45		0.37	0.45	0.51		0.62	0.43	0.45										Time	564	586	608	630	652	674	696	718	740	762	784		1084	1106	1128	1150	1172	1194	1216	1238	1260	1282	1326	1348	1370	1392		1604
	0.51	0.78	0.45		0.37	0.45	0.52		0.63	0.44	0.47										05_cell1	3					3	2	2			3			1				1	1			1						1
	0.55	0.79	0.47		0.39	0.45	0.53		0.68	0.45	0.49										35_cell1	4	4	2	1	2				1	4							3						2			2
	0.56	0.82	0.49		0.41	0.45	0.53		0.79	0.46	0.5										26_cell1	7	1	2		1		1	2		1			1			1			3	1
	0.58	0.82	0.49		0.44	0.46	0.54		0.8	0.47	0.51										35_cell2						3										3		2	3			2		1	1
	0.58	0.87	0.49		0.45	0.47	0.55		0.85	0.47	0.51										48_cell2	2			1																2	2			1	1
	0.58	0.87	0.51		0.45	0.47	0.56		0.89	0.49	0.52										52_cell1		1					1	1		1					1								1
	0.58	0.92	0.52		0.53	0.5	0.56		0.94	0.5	0.53										60_cell1_lateS		1		1			1								1					1	1							1
	0.59	0.93	0.52		0.57	0.5	0.57		0.99	0.51	0.54										73_cell1_lateS	5	2	4	1	1		3			2	1				2			1	3	4		1		1		1
	0.6	0.95	0.53		0.6	0.5	0.57		1.04	0.52	0.54										104_cell_1	2			1	1	2		1			1		3	3	1													1
	0.61	0.98	0.53		0.64	0.53	0.58		1.04	0.52	0.59										114	2	1	1	1	1	3	1		3	2			2					1	5		1
	0.62	1.05	0.57		0.64	0.54	0.59		1.08	0.53	0.6										AVG	2.3	0.9	0.8	0.5	0.5	0.8	0.8	0.6	0.111111	0.888889	0.625		0.571429	0.5	0.5	0.4	0.3	0.4	1	0.8	0.3	0.4	0.375	0.6	0.4	0.6		0.6
	0.71	1.1	0.59		0.74	0.54	0.61		1.08	0.54	0.62										# OF CELLS	10	10	10	10	10	10	10	10	9	9	8		7	8	10	10	10	10	10	10	10	10	8	5	5	5		5
	0.71	1.11	0.6		0.82	0.55	0.62		1.16	0.56	0.63										AVERAGE FOCI/CELL/TIMEPOINT	0.802273												0.510459															0.452143
	0.71	1.15	0.63		0.83	0.56	0.65		1.17	0.58	0.65											0.0145286												2.37161e-05															0.0163871
	0.72	1.2	0.66		0.84	0.59	0.67		1.32	0.58	0.65																SEM
	0.79	1.22	0.69		0.88	0.59	0.78		1.35	0.59	0.65											T1	T2	T3			T1	T2	T3
	0.85	1.31	0.7		0.9	0.6	0.85		1.37	0.6	0.68										NT	0.304233	0.158565	0.224112		UNT	0.0722948	0.0484539	0.0636498
	0.87	1.34	0.71		0.98	0.69	0.87		1.62	0.6	0.71										ETP	0.802273	0.510459	0.452143		ETP	0.173004	0.0619675	0.111962
	0.87	1.37	0.72		1	0.71	0.87		1.64	0.6	0.85
	0.9	1.39	0.74		1.08	0.77	0.89		1.67	0.61	0.94										ED Figure 1h
	0.91	1.39	0.78		1.1	0.77	0.9		1.7	0.62	1.03
	0.94	1.4	0.81		1.13	0.78	0.91		1.83	0.63	1.09										Average #filaments per cell	T1
	0.98	1.58	0.83		1.21	0.82	0.96		2	0.63	1.12										Time (min)	0			1			2			3
	0.98	1.66	0.83		1.37	0.82	1.05		2.2	0.63	1.12										Time (sec)	0	20	40	60	80	100	120	140	160	180	200	220
	0.98	1.69	0.83		0.23	0.85	1.11		2.46	0.64	1.17										NT	0.571429	0.666667	0.555556	0.888889	0.333333	0.555556	0.444444	0.777778	0.444444	0.777778	0.428571	0.142857
	0.99	1.69	0.84		0.27	0.86	1.13		2.64	0.65	1.18										ETP	2.4	1.6	1.4	1.2	1.2	1.9	1.8	1.3	1.33333	2	1.75	1.33
	1.02	1.77	0.96		0.27	0.99	1.19		4.31	0.66	1.2
	1.25	1.8	1		0.27	1.46	1.21		0.34	0.66	1.49										ED Figure 1i								ED Figure 1a					ED Figure 1m
	1.25	1.91	1		0.28	1.58	1.23		0.42	0.66	1.5												Normalized
	1.29	1.92	1.04		0.29	0.22	1.25		0.45	0.68	1.79												UNT-TP1-3	ETP-TP1-3
	1.29	1.98	1.04		0.3	0.37	1.29		0.57	0.69	0.2											1	0.674157	0.873188
	1.3	1.99	1.05		0.31	0.38	1.3		0.61	0.7	0.27											2	0.146067	0.076087
	1.42	2.04	1.11		0.31	0.4	1.31		0.68	0.71	0.27											3	0.134831	0.0217391
	1.77	2.13	1.11		0.37	0.43	1.35		0.88	0.72	0.28											4	0.011236	0.0108696
	2.36	2.14	1.13		0.37	0.48	1.36		0.95	0.72	0.29											5	0.011236	0.00724638
	2.51	2.14	1.14		0.41	0.5	1.37		0.96	0.72	0.29											6+	0.0224719	0.0108696
	2.52	2.32	1.2		0.43	0.52	1.46		1.05	0.73	0.3
	4.06	2.32	1.2		0.44	0.53	1.49		1.06	0.73	0.33
	4.86	2.42	1.22		0.45	0.54	1.51		1.06	0.74	0.33										ED Figure 1j
	4.87	2.43	1.27		0.46	0.56	1.54		1.08	0.75	0.33											Filament lenght (um)
	0.28	2.43	1.31		0.5	0.6	1.64		1.13	0.76	0.36											UNT (T1-3)	ETP (T1-3)
	0.41	2.59	1.36		0.5	0.62	1.91		1.19	0.76	0.38											1.601	1.93
	0.42	2.82	1.37		0.51	0.63	2.41		1.28	0.78	0.39											1.34	2.1
	0.42	2.82	1.37		0.52	0.63	4.11		1.32	0.8	0.39											1.97	2.25
	0.42	2.84	1.41		0.52	0.67	4.15		1.35	0.8	0.39											1.31	4.54
	0.42	3.39	1.57		0.54	0.68	0.18		1.41	0.82	0.4											1.79	1.442
	0.43	3.46	1.59		0.54	0.73	0.24		1.59	0.82	0.4											0.856	4.16
	0.43	3.56	1.72		0.56	0.8	0.24		2	0.91	0.44											3.218	3.64
	0.45	4.05	1.76		0.56	0.82	0.26		2.24	0.92	0.46											1.07	2.64
	0.45	4.8	1.9		0.6	0.95	0.3		0.44	0.96	0.5											0.878	2.75
	0.45	4.89	2.01		0.64	1.09	0.31		0.46	0.97	0.53											3.98	1.91
	0.46	5.99	3.31		0.69	1.23	0.31		0.47	0.99	0.6											2.43	2.377
	0.46	0.33	0.3		0.71	1.3	0.37		0.51	1.02	0.71											1.08	5.96
	0.47	0.34	0.37		0.72	1.31	0.37		0.54	1.02	0.75											1.757	4.15
	0.53	0.37	0.42		0.73	1.32	0.37		0.57	1.03	0.86											2.49	6.02
	0.53	0.38	0.43		0.78	1.44	0.39		0.58	1.04	0.91											1.16	2.96
	0.53	0.38	0.46		0.86	1.64	0.41		0.65	1.05	0.94											1.33	3.65
	0.54	0.38	0.47		0.88	2.03	0.42		0.68	1.05	0.95											2.78	7.34
	0.54	0.39	0.47		0.89	2.12	0.42		0.75	1.06	1.13											2.09	5.97
	0.56	0.44	0.51		0.94	2.82	0.44		0.75	1.07	1.64											0.927	4.26
	0.57	0.45	0.56		0.95	4.02	0.44		0.86	1.12	4.01											4.45	2.29
	0.58	0.46	0.61		1.04	4.81	0.47		0.96	1.12	4.03											2.01	7.47
	0.58	0.47	0.63		1.09	0.31	0.47		0.98	1.14	4.03											2.45	4.06
	0.6	0.48	0.64		1.1	0.34	0.49		1.02	1.14	4.04											2.78	3.33
	0.63	0.48	0.66		1.22	0.39	0.49		1.09	1.17	4.05											6.22	2.59
	0.65	0.49	0.67		1.25	0.4	0.53		1.14	1.29	4.07											5.302	2.73
	0.68	0.54	0.67		1.35	0.48	0.55		1.17	1.31	4.08											1.7	3.98
	0.72	0.54	0.7		1.35	0.52	0.56		1.27	1.34	0.3											2.32	7.61
	0.73	0.55	0.75		1.37	0.52	0.59		1.29	1.35	0.34											11.36	0.312
	0.74	0.57	1.03		1.38	0.53	0.59		1.31	1.36	0.39											10.17	1.967
	0.75	0.58	1.03		1.38	0.55	0.63		1.33	1.72	0.39											6.7	5.6
	0.78	0.6	1.17		1.53	0.55	0.64		1.33	1.87	0.4											3.45	1.98
	0.84	0.6	1.55		1.53	0.56	0.64		1.33	1.96	0.43											2.58	1.69
	0.86	0.65	2.59		1.73	0.56	0.65		1.4	2.01	0.43											2.79	1.05
	0.91	0.67	0.44		1.78	0.56	0.68		1.45	2.05	0.43											2.62	1.75
	0.97	0.71	0.52		2.69	0.6	0.74		2.28	2.11	0.46											3.62	1.61
	0.98	0.71	0.53		2.7	0.65	0.82		0.46	2.12	0.46											2.1	3.91
	0.99	0.72	0.53		3.02	0.67	0.87		0.52	2.21	0.47											4.74	2.37
	0.99	0.73	0.54		0.21	0.69	0.96		0.53	2.25	0.49											2.07	1.81
	1	0.75	0.54		0.21	0.7	0.96		0.66	0.44	0.49											2.85	3.05
	1.01	0.75	0.55		0.24	0.72	0.98		0.66	0.45	0.51											2.58	2.73
	1.06	0.83	0.56		0.25	0.74	0.99		0.73	0.48	0.51											3.97	3.35
	1.08	0.83	0.6		0.25	0.74	1.04		0.75	0.49	0.52											2.26	2.02
	1.22	0.88	0.62		0.27	0.74	1.08		0.79	0.5	0.53											3.28	3.54
	1.35	1.01	0.68		0.28	0.75	1.08		0.9	0.53	0.55											3.62	2.552
	1.49	1.16	0.68		0.29	0.75	1.13		0.91	0.53	0.58											1.84	2.71
	1.69	1.17	0.69		0.3	0.76	1.39		1.02	0.56	0.59											2.57	2.17
	1.76	1.48	0.69		0.31	0.78	1.45		1.03	0.57	0.6											2.22	1.91
	1.84	1.69	0.71		0.31	0.79	1.73		1.04	0.58	0.6											2.61	1.69
	1.93	0.34	0.72		0.31	0.82	1.95		1.05	0.58	0.61											1.97	5.21
	0.31	0.38	0.72		0.33	0.83	2.07		1.09	0.62	0.61											3.92	8.57
	0.38	0.4	0.76		0.33	0.83	2.49		1.13	0.64	0.65											3.221	2.76
	0.43	0.48	0.9		0.33	0.87	4.01		1.14	0.67	0.65											2.25	5.48
	0.44	0.57	0.92		0.35	0.87	0.19		1.16	0.67	0.68											2.98	2.33
	0.44	0.57	0.93		0.37	0.88	0.27		1.2	0.68	0.72											1.561	4.93
	0.49	0.58	0.93		0.38	0.9	0.28		1.21	0.71	0.73											2.459	4.16
	0.5	0.61	0.96		0.39	0.94	0.29		1.47	0.71	0.74											1.1	1.45
	0.5	0.62	0.98		0.41	0.94	0.29		1.6	0.72	0.75											2.07	2.4
	0.5	0.67	1.01		0.41	1.03	0.32		1.65	0.72	0.78											1.81	0.599
	0.53	0.86	1.02		0.42	1.09	0.34		1.74	0.73	0.83											1.94	2.298
	0.55	0.31	1.11		0.44	1.13	0.36		1.75	0.74	0.86											2.01	1.8
	0.56	0.32	1.12		0.44	1.15	0.38		1.89	0.76	0.88											1.49	4.51
	0.56	0.33	1.12		0.46	1.22	0.38		1.97	0.79	0.89											2.45	1.949
	0.64	0.36	1.17		0.48	1.26	0.4		2.2	0.8	0.92											3.07	2.31
	0.64	0.37	1.19		0.51	1.26	0.43		2.28	0.8	0.99											3.945	4.14
	0.68	0.38	1.19		0.52	1.29	0.43		2.33	0.84	1.01											1.808	1.24
	0.72	0.4	1.24		0.53	1.33	0.44		4.19	0.85	1.05											2.89	1.47
	0.76	0.41	1.26		0.54	1.34	0.46		0.4	0.86	1.09											3.08	1.53
	0.84	0.42	1.26		0.54	1.44	0.49		0.48	0.93	1.09											2.82	1.21
	0.93	0.44	1.31		0.64	1.54	0.51		0.51	1.03	1.12											3.32	1.13
	0.94	0.46	1.38		0.83	1.62	0.53		0.52	1.12	1.12											1.2	5.61
	0.94	0.46	1.42		0.93	1.69	0.55		0.52	1.13	1.13											4.71	2.29
	0.97	0.47	1.45		0.94	1.7	0.6		0.53	1.19	1.13											2.35	1.07
	0.98	0.5	1.49		1.01	1.76	0.61		0.56	1.2	1.14											3.19	1.33
	1.02	0.51	1.54		1.29	1.77	0.64		0.56	1.33	1.21											1.79	0.674
	0.29	0.53	1.6		1.35	2.16	0.72		0.56	1.34	1.22											3.18	0.788
	0.37	0.53	1.72		2.04	3.63	0.73		0.7	1.37	1.27											3.89	0.887
	0.42	0.53	1.73		2.06	0.25	0.76		0.74	1.39	1.27											2.032	2.11
	0.46	0.53	1.73		2.43	0.27	0.77		0.89	1.4	1.29											2.18	3.65
	0.54	0.53	1.75		0.57	0.28	0.81		1	1.43	1.3											5.19	0.685
	0.7	0.56	1.75		0.64	0.29	0.81		1.12	1.44	1.42											5.12	3.65
	0.78	0.57	1.83		0.59	0.31	0.87		1.14	1.48	1.61											5.89	3.76
	1.01	0.59	1.85		0.17	0.32	0.9		1.19	1.51	1.71											3.49	2.37
	1.01	0.59	1.92		0.18	0.35	0.91		1.31	1.62	1.75											2.75	2.02
	1.11	0.64	2.14		0.21	0.35	0.92		1.36	1.71	1.76											5.12	5.48
	1.24	0.65	2.2		0.22	0.35	1.03		1.41	1.84	1.79												2.06
	1.33	0.65	2.4		0.23	0.36	1.04		1.42	2	1.99												4.48
	1.42	0.67	2.73		0.24	0.37	1.07		1.54	2.62	2.61												2.07
	1.8	0.67	2.74		0.28	0.39	1.15		1.73	2.75	3.05												1.15
	0.35	0.67	2.88		0.28	0.4	1.17		1.88	2.98	0.29												2.08
	0.42	0.67	3.24		0.37	0.41	1.21		1.91	6.12	0.4												2.12
	0.43	0.68	3.33		0.39	0.43	1.28		1.99	0.22	0.43												1.51
	0.44	0.68	3.5		0.43	0.44	1.3		2	0.35	0.5												5.44
	0.45	0.69	3.55		0.47	0.46	1.36		2.06	0.36	0.5												2.94
	0.45	0.69	3.62		0.51	0.47	1.47		2.45	0.38	0.51												1.89
	0.46	0.7	4.25		0.52	0.48	1.58		2.78	0.41	0.51												2.02
	0.5	0.7	4.78		0.55	0.49	1.68		3.32	0.42	0.54												1.88
	0.52	0.7	4.82		0.56	0.49	1.75		0.31	0.45	0.54												1.43
	0.53	0.71	5.53		0.57	0.49	2.28		0.32	0.46	0.55												2.75
	0.82	0.71	8.58		0.57	0.5	2.61		0.35	0.51	0.57												2.86
	0.87	0.73	0.45		0.73	0.51	2.73		0.4	0.51	0.6												2.15
	0.88	0.73	0.47		0.82	0.54	3.64		0.47	0.52	0.62												1.27
	0.89	0.74	0.48		0.91	0.54	0.22		0.49	0.53	0.62												2.47
	1.09	0.77	0.49		0.98	0.55	0.28		0.49	0.55	0.62												4.63
	1.21	0.77	0.49		2.41	0.56	0.28		0.49	0.58	0.68												3.32
	1.36	0.79	0.54		0.33	0.59	0.47		0.49	0.58	0.69												2.85
	1.37	0.8	0.55		0.34	0.6	0.64		0.54	0.6	0.73												5.1
	0.4	0.8	0.56		0.35	0.63	0.67		0.55	0.63	0.9												1.95
	0.4	0.81	0.58		0.37	0.64	0.7		0.55	0.63	0.92												1.62
	0.41	0.81	0.6		0.38	0.67	0.73		0.56	0.68	0.93												1.01
	0.41	0.81	0.61		0.39	0.71	0.75		0.6	0.73	0.94												3.08
	0.42	0.81	0.62		0.42	0.74	0.95		0.6	0.77	0.96												2.8
	0.43	0.83	0.62		0.43	0.78	0.95		0.91	0.78	0.98												3.48
	0.45	0.87	0.63		0.43	0.81	0.99		0.97	0.79	1.01												2.89
	0.45	0.88	0.75		0.43	0.9	4.02		1.03	0.8	1.04												1.56
	0.46	0.91	0.81		0.45	0.93	0.11		1.24	0.82	1.05												2.37
	0.51	0.97	0.93		0.45	0.94	0.14		1.42	0.82	1.07												1.86
	0.52	0.98	0.96		0.46	0.96	0.18		2.03	0.83	1.09												2.12
	0.57	1.01	1.02		0.46	0.97	0.24		0.27	0.88	1.1												2.71
	0.63	1.01	1.03		0.47	1.09	0.25		0.28	0.91	1.1												2.11
	0.68	1.03	1.08		0.47	1.09	0.26		0.31	0.95	1.14												3.44
	0.89	1.04	1.09		0.49	1.12	0.27		0.33	0.96	1.18												1.28
	0.94	1.13	1.12		0.5	2.05	0.29		0.33	0.96	1.2												2.18
	1.05	1.13	1.18		0.51	2.46	0.29		0.34	0.99	1.23												2.77
	1.1	1.44	1.18		0.52	0.28	0.3		0.37	1.04	1.23												3.06
	1.11	1.44	1.22		0.52	0.54	0.3		0.37	1.05	1.25												1.23
	1.13	1.47	1.33		0.53	0.54	0.31		0.39	1.13	1.27												0.384
	1.13	1.63	1.35		0.54	0.55	0.31		0.41	1.17	1.49												1.28
	0.24	1.9	1.36		0.55	0.55	0.31		0.46	1.19	1.65												0.427
	0.48	3.66	1.38		0.56	0.58	0.34		0.51	1.24	1.69												2.07
	0.52	0.29	1.39		0.56	0.59	0.35		0.56	1.35	1.74												3.27
	0.52	0.34	1.41		0.57	0.6	0.35		0.66	1.38	1.76												2.01
	0.58	0.38	1.5		0.57	0.63	0.35		0.7	1.38	1.79												1.96
	0.6	0.42	1.55		0.58	0.64	0.35		0.78	1.48	1.81												0.308
	0.76	0.46	1.59		0.59	0.65	0.35		0.89	1.55	1.82												0.425
	0.84	0.46	1.6		0.61	0.65	0.36		1.1	2.06	1.83												2.078
	0.24	0.46	1.69		0.64	0.66	0.36		1.19	2.15	1.87												1.445
	0.29	0.46	1.75		0.69	0.68	0.38		1.3	2.19	2.53												3.61
	0.3	0.47	1.76		0.73	0.72	0.39		1.6	2.25	2.63												2.28
	0.31	0.49	2.5		0.82	0.73	0.4		2.15	0.47	2.66												3.305
	0.35	0.5	0.33		0.84	0.75	0.42		4.05	0.49	3.27												2.18
	0.37	0.5	0.34		0.91	0.76	0.43		0.3	0.54	3.29												1.45
	0.38	0.51	0.34		0.91	0.77	0.44		0.34	0.6	4.09												2.39
	0.39	0.51	0.39		0.94	0.77	0.44		0.42	0.64	4.86												5.62
	0.44	0.52	0.39		0.98	0.78	0.45		0.43	0.66	0.43												7.5
	0.44	0.55	0.39		2.41	0.78	0.46		0.5	0.66	0.63												3.67
	0.44	0.55	0.4		0.11	0.79	0.47		0.57	0.69	1.04												2.21
	0.44	0.58	0.47		0.13	0.8	0.47		0.63	0.7	1.14												1.62
	0.46	0.6	0.49		0.13	0.81	0.48		0.68	0.72	1.17												2.6
	0.52	0.61	0.49		0.2	0.82	0.48		0.71	0.74	1.28												7.2
	0.56	0.63	0.49		0.21	0.82	0.5		1.22	0.79	1.36												3.125
	0.58	0.63	0.5		0.26	0.84	0.52		1.25	0.82	1.41												0.419
	0.59	0.63	0.53		0.43	0.86	0.55		0.46	0.83	1.42												0.674
	0.63	0.64	0.54		0.54	0.86	0.57		0.46	0.84	1.71												1.85
	0.64	0.65	0.54		0.59	0.88	0.59		0.47	0.85	2.5												1.49
	0.65	0.66	0.54		1.08	0.9	0.59		0.48	1.05	2.8												1.7
	0.77	0.7	0.55		1.09	0.91	0.59		0.49	1.49	3.12												1.84
	0.8	0.77	0.55		0.14	0.92	0.59		0.51	1.61	3.32												1.24
	0.84	0.77	0.58		0.17	0.94	0.6		0.52	1.61	3.76												4.32
	0.87	0.8	0.58		0.25	0.97	0.61		0.55	1.63	0.33												1.94
	0.89	0.84	0.59		0.29	0.97	0.61		0.63	1.78	0.35												2.373
	1.01	0.89	0.62		0.3	0.98	0.62		0.78	1.88	0.35												1.53
	1.2	0.97	0.63		0.31	1.02	0.65		0.95	2.02	0.38												2.64
	1.66	1.03	0.63		0.32	1.02	0.66		0.97	2.04	0.4												1.35
	2.2	1.05	0.63		0.45	1.12	0.67		0.99	2.08	0.4												0.578
	0.27	1.21	0.66		0.46	1.13	0.73		1.13	2.16	0.42												0.685
	0.33	1.32	0.7		0.49	1.14	0.73		1.48	2.4	0.43												5.48
	0.36	1.39	0.7		0.5	1.18	0.78		0.23	2.54	0.43												2.06
	0.37	1.41	0.71		0.51	1.21	0.79		0.25	2.72	0.44												2.49
	0.41	1.58	0.72		0.52	1.31	0.87		0.3	3.52	0.48												4.33
	0.41	1.59	0.76		0.54	1.46	0.88		0.31	3.57	0.49												1.53
	0.43	1.65	0.81		0.59	1.47	0.91		0.34	4.23	0.5												2.49
	0.44	1.65	0.88		0.6	1.49	0.91		0.34	0.19	0.5												4.86
	0.44	2.02	0.95		0.86	1.5	0.92		0.34	0.22	0.54												1.96
	0.45	2.45	0.98		1.08	1.51	0.96		0.37	0.22	0.54												2.22
	0.47	0.32	0.98		1.94	1.83	0.96		0.45	0.24	0.54												3.14
	0.47	0.34	1.04		2.05	0.2	0.98		0.47	0.3	0.54												2.33
	0.47	0.35	1.04		0.2	0.21	0.98		0.48	0.3	0.55												4.347
	0.48	0.4	1.2		0.23	0.22	0.99		0.7	0.31	0.55												3.1
	0.49	0.41	1.22		0.26	0.23	1.02		0.75	0.34	0.57												3.79
	0.52	0.43	1.32		0.27	0.25	1.02		0.87	0.34	0.57												4.71
	0.52	0.46	1.37		0.33	0.26	1.05		0.89	0.34	0.6												2.01
	0.53	0.46	1.6		0.42	0.29	1.07		0.9	0.34	0.62												2.42
	0.54	0.48	1.64		0.44	0.32	1.23		0.92	0.35	0.65												2.63
	0.55	0.49	1.82		0.46	0.37	1.28		0.93	0.35	0.66												1.65
	0.57	0.54	1.82		0.46	0.38	1.42		0.94	0.36	0.66												5.87
	0.58	0.56	0.42		0.46	0.38	1.58		0.94	0.37	0.67												1.6
	0.6	0.56	0.42		0.46	0.38	1.62		0.95	0.38	0.68												1.76
	0.6	0.57	0.51		0.5	0.44	3.25		0.95	0.39	0.69												1.97
	0.67	0.58	0.55		0.51	0.46	0.28		0.96	0.39	0.69												2.31
	0.9	0.62	0.59		0.76	0.49	0.36		0.97	0.41	0.72												5.25
	0.9	0.64	0.61		0.84	0.49	0.36		1	0.41	0.72												2.455
	0.97	0.64	0.62		0.91	0.49	0.38		1.06	0.46	0.73												1.92
	1.17	0.65	0.64		0.94	0.49	0.42		1.06	0.47	0.75												4.18
	0.27	0.65	0.67		0.95	0.53	0.56		1.26	0.48	0.76												0.382
	0.34	0.66	0.78		0.98	0.54	0.6		1.51	0.48	0.78												0.472
	0.4	0.66	0.81		1.4	0.56	0.61		1.6	0.48	0.84												0.463
	0.41	0.67	0.81		1.73	0.57	0.61		1.66	0.48	0.93												0.514
	0.51	0.67	0.86		1.77	0.58	0.63		2.43	0.49	0.97												0.218
	0.51	0.69	0.92		0.1	0.6	0.74		2.85	0.49	1												2.42
	0.53	0.7	0.94		0.18	0.6	0.79		3.22	0.51	1												3.97
	0.55	0.72	0.95		0.18	0.63	0.91		4.82	0.51	1												2.28
	0.57	0.75	0.95		0.33	0.65	0.99		0.17	0.57	1.03												1.65
	0.58	0.83	0.99		0.39	0.65	1.05		0.36	0.58	1.03												2.3
	0.61	0.83	1.05		0.43	0.71	1.13		0.45	0.6	1.06												3.83
	0.62	0.87	1.31		0.44	0.71	0.35		0.47	0.62	1.06												1.18
	0.64	0.87	1.72		0.44	0.73	0.44		0.82	0.64	1.08												3.75
	0.64	0.88	4.12		0.44	0.74	0.45		0.84	0.69	1.08												2.03
	0.73	0.91	6.43		0.49	0.74	0.46		0.89	0.72	1.09												3.09
	0.81	0.93	6.43		0.59	0.74	0.49		0.95	0.72	1.15												1.76
	0.97	0.93	6.44		0.61	0.75	0.51		1.04	0.73	1.15												1.58
	1.25	0.94	6.48		0.61	0.81	0.51		1.19	0.74	1.21												1.48
	0.38	0.95	0.46		0.61	0.83	0.55		1.28	0.74	1.26												2.85
	0.44	0.97	0.46		1.35	0.9	0.56		1.55	0.79	1.27												3.11
	0.47	1.05	0.47		0.2	0.91	0.57		0.26	0.81	1.36												3.31
	0.55	1.1	0.5		0.22	1.03	0.57		0.34	0.81	1.47												1.679
	0.56	1.12	0.59		0.29	1.05	0.59		0.37	0.9	1.49												1.621
	0.56	1.34	0.74		0.32	1.06	0.59		0.38	0.9	1.67												1.77
	0.92	1.45	0.89		0.35	1.06	0.62		0.39	0.94	0.26												2.41
	0.94	1.46	0.89		0.36	1.1	0.62		0.41	1.06	0.33												2.98
	0.22	1.48	0.98		0.36	1.11	0.63		0.42	1.1	0.37												2.6
	0.24	1.5	0.98		0.38	1.34	0.63		0.42	1.22	0.38												3.805
	0.31	1.54	0.99		0.4	1.53	0.64		0.44	1.36	0.39												1.44
	0.43	1.55	0.99		0.48	1.58	0.65		0.46	1.4	0.39												3.21
	0.44	1.65	1		0.6	1.65	0.65		0.56	1.86	0.41												4.45
	0.45	1.68	1.03		0.68	0.17	0.65		0.58	2	0.42												3.76
	0.47	1.69	1.04		0.73	0.58	0.68		0.6	2.26	0.42												2.48
	0.47	1.73	1.27		0.83	0.93	0.71		0.62	2.95	0.43												1.87
	0.54	2.13	1.67		0.86	0.95	0.72		0.64	0.27	0.43												2.19
	0.57	2.17	1.71		0.92	1.27	0.77		0.64	0.28	0.44												2.79
	0.62	2.19	1.83		0.95	1.36	0.81		0.64	0.28	0.45												2.6
	0.64	2.21	2.47		0.95	0.38	0.81		0.65	0.33	0.46												2.27
	0.66	2.24	2.47		1.02	0.44	0.84		0.66	0.41	0.5												2.8
	0.67	3.01	3.24		1.26	0.49	0.85		0.69	0.5	0.5												2.11
	0.79	3.24	3.25		1.68	0.52	1.06		0.71	0.51	0.52												3.36
	0.96	0.32	3.68		3.18	0.82	1.07		0.72	0.53	0.53												0.492
	0.32	0.32	4.03		0.13	0.95	1.08		0.76	0.53	0.55												2.3
	0.34	0.34	4.04		0.19	1.15	1.09		0.76	0.56	0.56												7.16
	0.36	0.35	4.07		0.19	1.16	1.13		0.77	0.59	0.58												2.84
	0.39	0.37	4.07		0.21	1.44	1.14		0.79	0.61	0.6												0.814
	0.4	0.38	4.17		0.21	1.6	1.21		0.81	0.62	0.68												3.12
	0.41	0.39	4.84		0.21	1.63	1.22		0.88	0.64	0.74												3.43
	0.45	0.42	0.25		0.22	1.89	1.27		0.93	0.65	0.77												3.42
	0.47	0.42	0.25		0.25	1.91	1.31		0.95	0.68	0.82												4.03
	0.48	0.43	0.31		0.27	2.07	1.31		0.99	0.7	0.88												3.64
	0.48	0.44	0.31		0.27	2.12	1.32		1.03	0.72	0.92												5.06
	0.5	0.45	0.34		0.34	2.31	1.37		1.03	0.76	0.94												2.69
	0.54	0.48	0.35		0.45	2.89	1.45		1.06	0.78	0.96												1.41
	0.56	0.5	0.35		0.47	3.23	1.47		1.09	0.78	1.16												4.41
	0.59	0.5	0.35		0.47	4.31	1.94		1.12	0.78	1.19												3.53
	0.6	0.51	0.39		0.49	5.25	2.2		1.15	0.79	1.4												5.35
	0.6	0.53	0.39		0.5	6.1	4.03		1.16	0.88	1.61												3.14
	0.62	0.53	0.41		0.53	0.21	0.28		1.16	0.89	1.73												3.12
	0.64	0.54	0.41		0.54	0.29	0.32		1.18	0.89	1.8												1.53
	0.65	0.56	0.44		0.59	0.39	0.39		1.19	0.93	1.8												2.8
	0.67	0.56	0.45		0.62	0.39	0.39		1.27	0.95	4.04												1.21
	0.68	0.56	0.47		0.74	0.43	0.4		1.37	0.98	0.29												1.26
	0.68	0.57	0.47		0.79	0.45	0.46		1.48	1.16	0.3												3.59
	0.69	0.64	0.48		0.83	0.47	0.46		1.48	1.19	0.42												1.53
	0.69	0.64	0.49		0.83	0.47	0.46		1.48	1.23	0.47												1.462
	0.71	0.67	0.49		0.84	0.48	0.48		1.85	1.27	0.48												4.73
	0.73	0.67	0.5		0.85	0.49	0.48		1.92	1.3	0.52												2.47
	0.73	0.68	0.52		0.89	0.5	0.51		2.05	1.48	0.53												1.716
	1.05	0.69	0.52		0.89	0.51	0.51		2.14	1.5	0.54												2.771
	1.06	0.69	0.53		0.91	0.52	0.6		2.83	1.51	0.55												3.31
	1.08	0.71	0.53		0.92	0.52	0.61		2.93	1.69	0.56												2.47
	1.09	0.72	0.54		0.95	0.54	0.61		3.01	2.15	0.56												4.94
	1.09	0.73	0.54		1.29	0.55	0.64		6.85	0.3	0.6												3.06
	0.2	0.75	0.54		1.39	0.59	0.71		0.31	0.31	0.6												3.521
	0.27	0.76	0.55		1.7	0.59	0.72		0.36	0.35	0.64												5.84
	0.28	0.77	0.57		1.78	0.62	0.77		0.4	0.37	0.65												4.31
	0.29	0.78	0.58		0.17	0.66	0.78		0.43	0.38	0.66												2.85
	0.31	0.79	0.58		0.19	0.68	0.84		0.45	0.4	0.66												3.15
	0.34	0.8	0.58		0.27	0.71	0.85		0.46	0.41	0.69												4.84
	0.36	0.83	0.58		0.28	0.73	0.86		0.47	0.42	0.71
	0.41	0.83	0.59		0.33	0.75	1.06		0.48	0.43	0.75										Avg #5	2.92304	2.73179
	0.42	0.86	0.6		0.45	0.8	1.13		0.5	0.45	0.77
	0.44	0.87	0.6		0.48	0.81	1.15		0.51	0.45	0.79
	0.47	0.9	0.6		0.51	0.88	1.24		0.53	0.45	0.82
	0.5	0.92	0.6		0.53	0.89	1.36		0.53	0.46	0.83
	0.5	0.94	0.64		0.55	0.9	1.43		0.54	0.49	0.83
	0.5	0.96	0.65		0.57	0.92	1.71		0.55	0.51	0.83
	0.52	0.96	0.65		0.57	0.94	0.33		0.57	0.51	0.9
	0.53	0.97	0.66		0.65	0.97	0.33		0.63	0.52	0.93
	0.53	0.98	0.66		0.9	0.97	0.36		0.63	0.53	0.95
	0.54	1.06	0.67		0.17	1.02	0.4		0.63	0.54	1.11
	0.54	1.13	0.68		0.22	1.07	0.42		0.64	0.55	1.13
	0.57	1.14	0.69		0.24	1.08	0.45		0.65	0.58	1.22
	0.58	1.14	0.7		0.24	1.09	0.49		0.7	0.64	1.54
	0.58	1.17	0.7		0.26	1.1	0.49		0.75	0.71	1.56
	0.61	1.19	0.77		0.27	1.1	0.53		0.87	0.76	1.85
	0.63	1.19	0.8		0.32	1.12	0.53		0.9	0.77	1.91
	0.7	1.22	0.8		0.39	1.12	0.56		1	0.82	2.94
	0.94	1.34	0.84		0.44	1.15	0.58		1.01	0.88	4.08
	0.95	1.4	0.86		0.45	1.16	0.58		1.02	0.97	0.39
	0.96	1.41	0.87		0.46	1.19	0.59		1.03	1.07	0.42
	0.97	1.8	0.89		0.49	1.27	0.61		1.05	1.21	0.42
	0.98	1.89	0.91		0.49	1.28	0.62		1.08	1.29	0.43
	1.02	2.35	0.91		0.49	1.37	0.63		1.14	1.32	0.47
	2.06	2.39	0.92		0.5	1.5	0.63		1.16	1.52	0.49
	0.25	0.25	0.92		0.5	1.57	0.65		1.22	1.83	0.52
	0.28	0.34	0.93		0.5	1.61	0.71		1.32	2.9	0.52
	0.29	0.35	0.93		0.51	1.77	0.73		1.51	4.42	0.52
	0.33	0.36	0.94		0.6	1.85	0.76		1.82	0.27	0.53
	0.34	0.37	0.95		0.63	1.85	0.81		1.95	0.34	0.53
	0.34	0.4	0.95		0.67	1.89	0.86		2.13	0.36	0.54
	0.38	0.41	1		1.35	1.89	0.89		3.18	0.42	0.56
	0.39	0.41	1.01		1.87	2.01	0.9		5.49	0.43	0.58
	0.4	0.44	1.02		0.11	2.82	0.92		0.23	0.5	0.58
	0.42	0.49	1.02		0.16	3.25	0.92		0.27	0.51	0.59
	0.42	0.5	1.03		0.19	3.76	0.94		0.37	0.55	0.59
	0.49	0.5	1.05		0.24	3.79	0.97		0.4	0.56	0.6
	0.5	0.51	1.08		0.26	0.19	0.97		0.4	0.57	0.61
	0.53	0.51	1.09		0.27	0.22	1		0.4	0.62	0.62
	0.53	0.51	1.15		0.27	0.25	1.11		0.42	0.63	0.72
	0.53	0.52	1.15		0.28	0.29	1.22		0.42	0.64	0.72
	0.53	0.53	1.16		0.31	0.31	1.24		0.42	0.64	0.72
	0.54	0.54	1.2		0.31	0.31	1.32		0.44	0.65	0.78
	0.56	0.54	1.21		0.31	0.33	1.37		0.45	0.66	0.78
	0.57	0.54	1.21		0.32	0.41	1.37		0.46	0.66	0.8
	0.59	0.55	1.36		0.34	0.42	1.54		0.48	0.66	0.81
	0.59	0.56	1.56		0.35	0.42	1.69		0.51	0.67	0.83
	0.62	0.57	1.71		0.35	0.45	2.7		0.54	0.67	0.9
	0.63	0.58	1.81		0.36	0.5	0.31		0.59	0.67	0.9
	0.69	0.59	2.19		0.44	0.59	0.33		0.61	0.71	0.91
	0.72	0.61	2.43		0.47	0.61	0.36		0.73	0.72	0.92
	0.73	0.63	2.53		0.47	0.61	0.37		0.83	0.73	0.94
	0.91	0.63	3.33		0.47	0.68	0.43		0.89	0.74	0.94
	0.92	0.63	4.01		0.48	0.7	0.45		0.93	0.76	0.98
	0.96	0.64	0.18		0.51	0.73	0.45		0.94	0.77	0.98
	0.96	0.65	0.22		0.57	0.75	0.49		0.97	0.79	0.99
	1.1	0.66	0.26		0.57	0.81	0.49		1	0.81	1.03
	0.28	0.67	0.37		0.57	0.81	0.49		1	0.82	1.04
	0.32	0.68	0.47		0.58	0.86	0.55		1.06	0.9	1.05
	0.38	0.68	0.51		0.76	0.87	0.56		1.07	0.92	1.08
	0.46	0.68	0.54		1.12	0.89	0.58		1.11	1	1.11
	0.46	0.71	0.59		1.24	0.9	0.6		1.19	1	1.12
	0.47	0.72	0.72		1.73	0.92	0.82		1.29	1.01	1.14
	0.49	0.73	0.73		0.15	1.01	0.86		1.35	1.02	1.17
	0.54	0.73	0.83		0.16	1.02	0.93		1.56	1.08	1.18
	0.56	0.73	0.85		0.18	1.03	0.95		1.64	1.1	1.2
	0.57	0.74	0.96		0.2	1.05	0.98		1.69	1.12	1.21
	0.63	0.75	1.23		0.24	1.08	1.17		1.75	1.2	1.28
	0.66	0.75	1.32		0.26	1.1	1.29		2	1.2	1.31
	0.74	0.8	2.41		0.27	1.14	1.68		2.07	1.21	1.31
	0.87	0.81	6.41		0.29	1.15	1.74		2.63	1.29	1.39
	1.05	0.81	0.27		0.3	1.22	0.29		3.83	1.3	1.42
	0.26	0.83	0.32		0.31	1.23	0.31		0.25	1.35	1.77
	0.33	0.85	0.33		0.32	1.26	0.35		0.25	1.4	1.81
	0.38	0.86	0.35		0.32	1.34	0.41		0.3	1.42	1.93
	0.38	0.88	0.37		0.35	1.36	0.42		0.32	1.45	2.2
	0.39	0.89	0.41		0.37	1.38	0.44		0.42	1.5	2.22
	0.41	0.98	0.43		0.37	1.49	0.45		0.42	1.51	2.34
	0.41	1.07	0.44		0.38	1.56	0.45		0.43	1.62	2.38
	0.42	1.09	0.45		0.4	1.82	0.45		0.45	1.7	2.74
	0.42	1.09	0.45		0.42	1.84	0.48		0.49	1.78	3.27
	0.43	1.33	0.47		0.48	2.15	0.5		0.5	1.79	4.69
	0.5	1.46	0.47		0.49	2.44	0.51		0.5	1.8	0.43
	0.54	1.59	0.47		0.5	2.49	0.53		0.52	1.9	0.43
	0.56	1.65	0.48		0.51	2.57	0.61		0.53	1.97	0.49
	0.58	1.65	0.49		0.51	2.85	0.61		0.55	2.04	0.49
	0.63	1.8	0.49		0.52	2.92	0.62		0.59	2.18	0.51
	0.65	3.3	0.49		0.52	2.99	0.63		0.62	2.37	0.52
	0.73	3.65	0.51		0.54	0.28	0.66		0.62	2.5	0.55
	0.96	0.39	0.51		0.56	0.34	0.73		0.63	2.58	0.55
	0.98	0.42	0.54		0.57	0.35	0.75		0.64	2.59	0.56
	1.02	0.45	0.54		0.57	0.38	0.78		0.65	2.68	0.56
	1.05	0.46	0.55		0.57	0.41	0.81		0.67	2.8	0.56
	1.08	0.47	0.56		0.64	0.43	0.83		0.68	3.29	0.59
	1.09	0.47	0.57		0.7	0.46	0.88		0.78	3.5	0.6
	1.11	0.49	0.58		0.8	0.46	0.9		0.97	3.56	0.6
	1.65	0.5	0.58		0.83	0.48	0.92		0.98	4.05	0.61
	0.31	0.52	0.59		0.87	0.48	0.97		1.06	0.26	0.63
	0.36	0.55	0.61		0.9	0.5	1.04		1.28	0.26	0.64
	0.47	0.6	0.61		0.94	0.54	1.06		0.39	0.28	0.67
	0.51	0.62	0.64		0.96	0.55	1.07		0.39	0.31	0.69
	0.51	0.63	0.64		0.4	0.55	1.07		0.43	0.32	0.72
	0.53	0.66	0.66		0.47	0.56	1.09		0.47	0.33	0.73
	0.53	0.68	0.69		0.51	0.57	1.15		0.49	0.35	0.79
	0.56	0.7	0.7		0.53	0.58	1.19		0.5	0.38	1.06
	0.62	0.8	0.72		1.14	0.59	1.24		0.5	0.39	1.12
	0.92	0.81	0.72		1.26	0.63	1.26		0.51	0.39	1.19
	0.94	0.87	0.72		0.31	0.7	1.26		0.52	0.39	1.2
	2.43	0.9	0.73		0.4	0.71	1.27		0.53	0.4	1.31
	0.21	0.2	0.73		0.41	0.79	1.29		0.55	0.4	1.37
	0.25	0.29	0.73		0.41	0.8	1.37		0.57	0.41	1.61
	0.28	0.35	0.73		0.41	0.83	1.4		0.58	0.42	2.39
	0.28	0.39	0.74		0.42	0.98	1.44		0.6	0.46	2.39
	0.32	0.43	0.74		0.42	0.99	1.49		0.6	0.47	3.26
	0.33	0.45	0.75		0.43	2	1.52		0.61	0.5	4.49
	0.36	0.47	0.75		0.46	3.23	1.56		0.63	0.55	0.22
	0.38	0.48	0.76		0.48	0.25	1.62		0.66	0.55	0.3
	0.39	0.48	0.8		0.49	0.34	1.75		0.67	0.56	0.32
	0.39	0.5	0.81		0.5	0.36	1.89		0.85	0.58	0.33
	0.42	0.51	0.84		0.51	0.37	1.92		1	0.59	0.36
	0.45	0.51	0.86		0.52	0.39	2.17		0.42	0.6	0.4
	0.52	0.53	0.9		0.52	0.41	2.44		0.46	0.61	0.4
	0.54	0.53	0.94		0.53	0.42	2.49		0.47	0.62	0.41
	0.54	0.54	0.96		0.58	0.42	2.5		0.48	0.63	0.41
	0.54	0.54	0.96		0.58	0.43	2.74		0.55	0.64	0.42
	0.54	0.54	0.97		0.59	0.44	3.4		0.55	0.66	0.44
	0.66	0.56	0.99		0.59	0.51	3.64		0.55	0.71	0.44
	0.74	0.59	0.99		0.6	0.52	4.05		0.55	0.71	0.46
	0.76	0.6	1		0.6	0.53	0.42		0.56	0.74	0.46
	0.8	0.61	1.04		0.74	0.54	0.47		0.58	0.75	0.47
	0.86	0.61	1.04		0.77	0.56	0.48		0.69	0.77	0.48
	1.15	0.62	1.05		0.86	0.56	0.53		0.7	0.8	0.49
	1.38	0.68	1.06		0.87	0.6	0.55		0.71	0.82	0.49
	3.24	0.68	1.07		0.96	0.63	0.55		0.73	0.82	0.49
	0.29	0.76	1.09		0.96	0.64	0.6		0.73	0.86	0.49
	0.31	0.78	1.1		0.98	0.64	0.62		0.86	0.96	0.49
	0.35	0.8	1.14		1.01	0.65	0.63		0.94	0.98	0.49
	0.37	0.82	1.16		1.03	0.67	0.64		1.14	0.99	0.51
	0.39	0.9	1.21		1.04	0.7	0.71		1.17	1.08	0.51
	0.43	0.94	1.26		1.04	0.75	0.75		1.22	1.11	0.51
	0.43	0.95	1.28		1.11	0.78	1.01		1.29	1.21	0.51
	0.51	0.95	1.32		1.31	0.78	1.19		1.3	1.21	0.52
	0.52	0.97	1.32		1.34	0.81	1.27		1.45	1.29	0.52
	0.53	0.97	1.41		1.37	0.85	0.23		1.51	1.48	0.52
	0.53	1.01	1.6		1.42	0.98	0.26		1.64	5.02	0.53
	0.63	1.07	1.75		3.08	1.04	0.39		1.66	0.34	0.54
	0.66	1.08	1.93		0.27	1.12	0.4		2.13	0.36	0.54
	0.79	1.1	2.27		0.29	1.27	0.41		0.39	0.37	0.55
	0.79	1.26	3.5		0.38	1.28	0.45		0.44	0.37	0.55
	0.82	1.27	4.03		0.58	1.37	0.48		0.48	0.37	0.56
	0.86	1.27	4.08		0.69	1.37	0.48		0.51	0.38	0.57
	0.86	1.27	0.37		0.76	1.52	0.49		0.54	0.38	0.57
	0.89	1.27	0.41		0.86	1.56	0.54		0.55	0.39	0.58
	0.95	1.27	0.43		0.89	1.56	0.56		0.56	0.4	0.6
	0.99	1.33	0.6		0.91	1.87	0.57		0.58	0.44	0.6
	1.02	1.34	0.68		0.92	2.2	0.58		0.62	0.46	0.61
	1.09	1.42	0.69		0.93	2.2	0.58		0.66	0.48	0.62
	1.14	1.57	0.75		1.05	2.47	0.61		0.76	0.49	0.63
	1.14	1.64	1.02		1.66	2.49	0.62		0.82	0.49	0.63
	1.18	1.67	1.07		1.74	2.86	0.66		0.83	0.5	0.63
	1.34	1.82	1.7		1.75	3.35	0.7		0.88	0.51	0.63
	1.37	1.86	3.25		2.43	4.59	0.75		0.91	0.53	0.63
	1.39	2.04	0.35		4.05	0.15	0.8		1	0.54	0.63
	1.41	2.42	0.35		4.06	0.18	0.95		1.08	0.55	0.65
	1.47	2.44	0.39		0.29	0.23	0.97		1.08	0.55	0.66
	1.51	2.47	0.41		0.36	0.24	1.02		1.14	0.56	0.67
	1.56	2.69	0.42		0.39	0.31	1.08		1.34	0.59	0.74
	1.61	3.1	0.45		0.43	0.32	1.22		1.39	0.59	0.78
	1.64	3.5	0.45		0.44	0.34	1.25		1.54	0.59	0.85
	1.65	0.35	0.47		0.44	0.35	1.27		0.3	0.6	0.86
	1.76	0.39	0.49		0.46	0.35	1.29		0.35	0.6	0.87
	1.8	0.39	0.51		0.48	0.35	1.43		0.43	0.6	0.92
	1.87	0.4	0.51		0.48	0.4	1.48		0.48	0.63	0.95
	2.06	0.44	0.51		0.51	0.4	1.55		0.48	0.64	0.96
	2.17	0.45	0.52		0.53	0.45	1.6		0.5	0.66	1.03
	2.22	0.49	0.58		0.56	0.45	1.79		0.55	0.68	1.06
	2.42	0.49	0.59		0.57	0.46	1.84		0.56	0.69	1.11
	2.69	0.51	0.61		0.59	0.48	1.91		0.56	0.7	1.25
	3.08	0.52	0.62		0.6	0.55	2.09		0.58	0.7	1.34
	3.25	0.53	0.63		0.61	0.55	2.32		0.58	0.7	1.35
	3.37	0.57	0.63		0.62	0.55	2.39		0.69	0.71	1.49
	3.71	0.58	0.67		0.64	0.57	2.56		0.73	0.72	1.73
	4.03	0.58	0.77		0.66	0.58	2.6		0.74	0.74	0.3
	4.61	0.58	0.81		0.66	0.59	3.03		0.75	0.74	0.34
	4.91	0.58	0.83		0.67	0.64	3.46		0.92	0.75	0.37
	5.02	0.62	0.83		0.76	0.64	3.59		0.98	0.75	0.38
		0.63	0.89		0.78	0.66	4.08		1.02	0.77	0.41
		0.64	0.93		0.86	0.67	4.4		1.05	0.77	0.42
		0.65	0.96		0.89	0.73	5.59		1.07	0.78	0.44
		0.67	0.98		0.9	0.77	0.29		1.12	0.79	0.45
		0.68	1		0.9	0.78	0.3		1.13	0.8	0.45
		0.71	1		0.92	0.8	0.49		1.41	0.85	0.45
		0.71	1.01		0.97	0.85	0.6		1.57	0.85	0.45
		0.73	1.02		0.98	0.86	0.66		2.02	0.92	0.46
		0.76	1.02		1.13	0.88	0.72		3.74	0.93	0.46
		0.78	1.04		1.14	0.95	0.76		0.33	0.93	0.47
		0.79	1.07		1.24	1	0.83		0.39	0.98	0.47
		0.81	1.07		1.28	1.15	0.85		0.4	1.08	0.49
		0.83	1.13		1.33	1.15	0.31		0.42	1.08	0.49
		0.83	1.2		1.37	1.24	0.36		0.44	1.21	0.5
		0.84	1.2		1.38	1.68	0.42		0.46	1.34	0.5
		0.85	1.24		1.46	1.85	0.43		0.46	1.53	0.52
		0.91	1.28		1.49	0.21	0.44		0.52	1.86	0.52
		0.92	1.32		1.49	0.21	0.47		0.53	2.06	0.53
		0.92	1.33		1.56	0.21	0.48		0.54	3.11	0.54
		0.95	1.4		2.13	0.24	0.49		0.55	0.36	0.54
		0.95	1.43		2.73	0.25	0.54		0.64	0.37	0.55
		1.05	1.5		3.4	0.26	0.56		0.73	0.42	0.55
		1.08	1.66		4.4	0.31	0.61		0.74	0.46	0.56
		1.14	1.82		5.2	0.32	0.63		0.75	0.49	0.57
		1.23	1.93			0.36	0.67		0.97	0.49	0.57
		1.32	2.26			0.36	0.69		1.01	0.5	0.58
		1.36	2.97			0.36	0.74		1.01	0.5	0.59
		1.48	3.16			0.39	0.75		1.02	0.51	0.59
		1.48	4.88			0.41	0.8		1.04	0.52	0.61
		1.5	0.31			0.43	0.84		1.08	0.52	0.62
		1.67	0.36			0.44	0.9		1.1	0.55	0.62
		1.73	0.4			0.45	0.92		1.12	0.56	0.62
		2.2	0.46			0.46	0.94		1.23	0.58	0.63
		0.29	0.46			0.47	0.97		1.33	0.58	0.64
		0.46	0.47			0.51	0.99		1.33	0.61	0.66
		0.64	0.49			0.55	1.01		1.33	0.61	0.67
		0.65	0.49			0.57	1.04		1.81	0.61	0.69
		0.66	0.49			0.58	1.06		2.28	0.62	0.73
		0.66	0.5			0.6	1.06		2.44	0.62	0.78
		0.69	0.5			0.6	1.07		3.32	0.65	0.89
		0.7	0.5			0.62	1.09			0.7	0.9
		0.7	0.51			0.62	1.11			0.71	0.93
		0.72	0.53			0.66	1.12			0.72	0.94
		0.72	0.53			0.67	1.14			0.76	0.97
		0.74	0.54			0.67	1.18			0.77	0.98
		0.76	0.56			0.67	1.2			0.77	1
		0.82	0.56			0.69	1.25			0.81	1.02
		0.86	0.56			0.76	1.34			0.81	1.06
		0.92	0.58			0.8	1.77			0.85	1.08
		0.94	0.59			0.82	1.81			1	1.12
		1.01	0.6			0.84	1.92			1.03	1.31
		1.02	0.6			0.98	2.4			1.04	1.56
		1.07	0.66			1.07	2.55			1.2	1.59
		1.09	0.67			1.19	0.33			1.2	0.39
		1.1	0.68			1.5	0.36			1.35	0.4
		1.1	0.72			0.41	0.36			1.51	0.42
		1.11	0.73			0.46	0.39			1.54	0.5
		1.13	0.78			0.53	0.39			3.06	0.6
		1.13	0.84			0.7	0.4			3.24	0.63
		1.19	0.84			0.79	0.41			0.38	0.67
		1.2	0.86			0.97	0.44			0.43	0.67
		1.21	0.88			0.98	0.45			0.44	0.68
		1.28	0.9			0.98	0.45			0.44	0.72
		1.29	0.95			1.22	0.47			0.53	0.74
		1.35	0.96			1.31	0.48			0.53	0.84
		1.36	0.99			0.48	0.5			0.54	0.95
		1.42	1.04			0.55	0.53			0.55	1
		1.48	1.05			0.6	0.53			0.57	1.01
		1.49	1.05			1.05	0.57			0.58	1.03
		1.56	1.07			1.41	0.58			0.6	1.06
		1.57	1.12			2.16	0.58			0.61	1.14
		1.61	1.21			0.23	0.59			0.64	1.18
		1.62	1.25			0.29	0.6			0.64	1.38
		1.63	1.29			0.33	0.6			0.69	1.39
		1.69	1.47			0.36	0.63			0.69	1.4
		1.69	1.56			0.37	0.64			0.7	1.47
		1.69	1.83			0.41	0.65			0.71	1.5
		1.73	1.93			0.45	0.66			0.72	1.51
		1.8	2.04			0.45	0.67			0.72	1.62
		1.81	2.25			0.55	0.68			0.74	1.85
		1.95	2.44			0.56	0.7			0.75	1.85
		2.05	2.9			0.57	0.7			0.75	1.86
		2.1	3.25			0.59	0.73			0.75	1.87
		2.17	3.34			0.62	0.79			0.76	1.91
		2.26	4.18			0.67	0.8			0.77	2.01
		2.3	4.82			0.67	0.8			0.77	2.02
		2.33	4.92			0.72	0.83			0.78	2.05
		2.4	4.97			0.74	0.9			0.84	2.08
		2.57	5.81			0.86	0.91			0.86	2.11
		2.64	7.22			1.12	0.91			0.88	2.16
		2.69	7.24			1.22	0.94			0.93	2.29
		2.71	8.02			1.52	0.96			0.95	2.39
		3.22	0.16			1.64	0.97			1.07	2.45
		3.27	0.22			1.72	0.97			1.1	2.75
		3.7	0.25			4.4	0.99			1.14	2.84
		3.94	0.28			0.14	1			1.82	2.88
		5.3	0.29			0.16	1			1.9	2.94
		0.33	0.3			0.27	1			2.38	3.22
		0.44	0.3			0.33	1.02			2.39	3.52
		0.44	0.31			0.35	1.05			2.61	3.68
		0.52	0.32			0.37	1.06			3.78	3.77
		0.52	0.32			0.38	1.07			4.96	4.03
		0.55	0.34			0.41	1.11			0.45	4.14
		0.62	0.36			0.43	1.12			0.48	4.24
		0.63	0.37			0.46	1.15			0.51	4.78
		0.64	0.37			0.46	1.16			0.51	6.21
		0.65	0.38			0.46	1.16			0.55	6.44
		0.66	0.38			0.46	1.24			0.55	8.19
		0.66	0.39			0.46	1.38			0.56	0.16
		0.68	0.4			0.47	1.49			0.56	0.23
		0.82	0.42			0.48	1.56			0.58	0.25
		0.82	0.43			0.48	1.7			0.59	0.26
		0.96	0.43			0.56	1.72			0.6	0.3
		1.41	0.43			0.56	1.8			0.6	0.31
		0.39	0.45			0.57	1.96			0.61	0.32
		0.4	0.45			0.58	2.1			0.62	0.37
		0.49	0.45			0.58	2.18			0.63	0.37
		0.51	0.46			0.58	2.34			0.64	0.37
		0.52	0.48			0.59	2.4			0.64	0.38
		0.54	0.49			0.6	3.23			0.64	0.39
		0.58	0.5			0.6	3.3			0.65	0.4
		0.63	0.51			0.62	4.17			0.66	0.41
		0.64	0.52			0.65	4.93			0.69	0.42
		0.65	0.52			0.71	0.2			0.73	0.42
		0.67	0.53			0.73	0.27			0.73	0.43
		0.69	0.53			0.73	0.29			0.75	0.43
		0.7	0.53			0.77	0.31			0.76	0.43
		0.71	0.55			0.77	0.34			0.78	0.44
		0.72	0.57			0.79	0.35			0.78	0.45
		0.72	0.58			0.82	0.38			0.81	0.46
		0.73	0.6			0.83	0.44			0.83	0.46
		0.75	0.6			0.84	0.47			0.84	0.47
		0.76	0.61			0.85	0.48			0.86	0.48
		0.78	0.61			0.91	0.49			0.88	0.48
		0.87	0.62			0.97	0.5			0.88	0.48
		0.88	0.63			1.04	0.51			0.92	0.49
		0.96	0.64			1.06	0.52			0.96	0.5
		1.02	0.64			1.16	0.62			0.97	0.5
		1.11	0.65			1.23	0.62			0.99	0.5
		1.13	0.65			1.25	0.64			1.08	0.56
		1.14	0.69			1.26	0.7			1.12	0.59
		1.19	0.72			1.36	0.74			1.18	0.59
		1.23	0.72			1.46	0.81			1.24	0.61
		1.23	0.73			1.5	0.85			1.26	0.61
		1.31	0.75			1.51	0.9			1.28	0.62
		1.34	0.76			1.78	1.03			1.31	0.63
		1.4	0.8			1.97	1.06			1.34	0.65
		1.58	0.87			2.04	1.1			1.51	0.66
		1.81	0.89			2.1	1.14			1.54	0.66
		1.94	0.9			2.7	1.91			1.58	0.66
		1.97	0.92			3.62	0.18			1.82	0.67
		2.09	1.05			6.79	0.33			2.11	0.67
		2.36	1.24			0.25	0.38			2.21	0.69
		3.63	3.23			0.26	0.39			2.42	0.74
		0.49	3.26			0.29	0.39			2.48	0.75
		0.59	0.34			0.3	0.43			0.4	0.75
		0.63	0.34			0.3	0.43			0.43	0.76
		0.67	0.36			0.37	0.45			0.46	0.76
		0.87	0.42			0.4	0.49			0.5	0.77
		0.99	0.49			0.42	0.54			0.51	0.78
		1.21	0.5			0.43	0.6			0.53	0.79
		1.6	0.51			0.44	0.67			0.58	0.83
		1.64	0.51			0.47	0.68			0.59	0.86
		3.27	0.53			0.47	0.69			0.6	0.86
		0.23	0.53			0.48	0.71			0.61	0.87
		0.23	0.53			0.5	0.86			0.63	0.87
		0.26	0.53			0.51	0.87			0.64	0.91
		0.26	0.57			0.52	0.89			0.65	0.93
		0.34	0.58			0.53	0.9			0.66	0.94
		0.34	0.58			0.53	0.97			0.66	0.99
		0.37	0.6			0.57	0.98			0.67	1.02
		0.39	0.63			0.57	1			0.67	1.03
		0.42	0.64			0.6	1			0.68	1.06
		0.42	0.66			0.61	1.09			0.69	1.09
		0.43	0.66			0.62	1.1			0.71	1.14
		0.44	0.66			0.66	1.1			0.72	1.14
		0.49	0.66			0.77	1.1			0.72	1.16
		0.5	0.67			0.79	1.2			0.75	1.19
		0.51	0.67			0.81	1.48			0.75	1.2
		0.52	0.68			0.83	1.48			0.76	1.25
		0.52	0.68			0.84	1.84			0.76	1.26
		0.58	0.69			0.86	2.14			0.77	1.38
		0.59	0.7			1.07	2.26			0.77	1.39
		0.61	0.71			1.15	2.28			0.79	1.4
		0.61	0.72			1.15	2.53			0.79	1.46
		0.62	0.72			1.18	5.75			0.8	1.5
		0.66	0.73			1.37	0.36			0.84	1.68
		0.69	0.73			1.54	0.39			0.86	1.71
		0.7	0.86			2.92	0.4			0.92	1.73
		0.75	0.87			3.25	0.41			0.92	1.78
		0.91	0.92			3.27	0.42			0.94	1.86
		1.2	0.93			0.31	0.43			1	1.88
		1.22	0.93			0.34	0.45			1.01	1.9
		1.38	0.95			0.36	0.46			1.03	1.96
		1.47	0.95			0.38	0.47			1.03	2
		2.84	0.95			0.39	0.48			1.04	2.21
		3.62	0.95			0.39	0.49			1.04	2.24
		0.34	0.96			0.39	0.51			1.05	2.48
		0.35	0.96			0.39	0.52			1.09	2.86
		0.41	0.96			0.39	0.52			1.09	3.12
		0.44	0.99			0.46	0.58			1.11	3.13
		0.52	1.02			0.5	0.6			1.26	3.23
		0.57	1.03			0.51	0.6			1.3	3.26
		0.57	1.06			0.54	0.61			1.36	4.04
		0.64	1.06			0.55	0.62			1.43	4.04
		0.67	1.17			0.56	0.64			1.49	4.11
		0.69	1.18			0.6	0.64			1.59	6.22
		0.7	1.18			0.62	0.66			1.87	0.36
		0.71	1.25			0.63	0.67			2.32	0.37
		0.72	1.25			0.66	0.69			2.47	0.39
		0.76	1.29			0.7	0.73			2.49	0.4
		0.83	1.34			0.79	0.73			2.95	0.42
		0.84	1.4			0.79	0.78			2.98	0.44
		0.85	1.41			0.8	0.93			3.33	0.45
		0.94	1.44			0.81	0.93			4.26	0.46
		0.96	1.45			0.81	0.98			5.38	0.48
		1.03	1.49			0.85	1.01			0.33	0.48
		1.14	1.52			0.86	1.18			0.34	0.49
		1.21	1.53			0.93	0.22			0.36	0.5
		1.4	1.58			1.03	0.25			0.39	0.51
		2.07	1.66			1.05	0.26			0.44	0.51
		5.05	1.67			1.23	0.29			0.5	0.52
		0.58	1.68			1.3	0.29			0.5	0.55
		0.73	1.68			1.31	0.31			0.51	0.57
		0.74	1.69			1.31	0.32			0.54	0.58
		0.76	1.72			1.35	0.33			0.54	0.58
		1.55	1.74			1.49	0.34			0.55	0.59
		2.73	1.77			1.66	0.36			0.55	0.59
		0.49	1.77			1.67	0.37			0.56	0.6
		0.52	1.78			1.74	0.38			0.56	0.64
		0.58	1.79			3.62	0.38			0.57	0.66
		0.64	1.83				0.39			0.57	0.66
		0.73	1.84				0.41			0.6	0.66
		0.74	2.04				0.41			0.61	0.68
		0.76	2.06				0.42			0.62	0.68
		0.81	2.09				0.42			0.63	0.7
		0.88	2.11				0.42			0.64	0.73
		0.88	2.16				0.42			0.64	0.73
		0.91	2.25				0.46			0.64	0.82
		1.55	2.49				0.46			0.67	0.9
		2.33	2.68				0.46			0.69	1
		2.73	2.74				0.48			0.7	1.01
		0.23	0.22				0.49			0.7	1.06
		0.41	0.28				0.49			0.72	1.22
		0.54	0.31				0.52			0.73	1.3
		0.56	0.33				0.53			0.74	1.55
		0.56	0.33				0.53			0.77	2.68
		0.57	0.37				0.55			0.79	3.25
		0.58	0.41				0.55			0.8	0.22
		0.59	0.44				0.56			0.8	0.33
		0.61	0.45				0.58			0.86	0.33
		0.61	0.47				0.59			0.88	0.35
		0.61	0.47				0.59			0.89	0.36
		0.62	0.47				0.61			0.89	0.36
		0.63	0.49				0.62			0.9	0.37
		0.65	0.49				0.62			0.9	0.38
		0.67	0.5				0.63			0.91	0.39
		0.67	0.52				0.64			0.95	0.4
		0.68	0.52				0.67			1	0.43
		0.68	0.53				0.68			1.03	0.45
		0.69	0.56				0.71			1.05	0.46
		0.72	0.56				0.71			1.15	0.46
		0.74	0.58				0.71			1.29	0.47
		0.82	0.61				0.75			1.3	0.49
		0.83	0.62				0.75			1.35	0.49
		0.84	0.62				0.78			1.36	0.51
		0.84	0.71				0.92			1.39	0.52
		0.86	0.72				0.96			1.53	0.53
		0.87	0.75				1.19			1.78	0.54
		0.88	0.79				1.25			1.95	0.56
		0.88	0.8				1.27			2.24	0.56
		0.9	0.81				1.37			0.35	0.57
		0.91	0.84				1.7			0.49	0.57
		0.91	0.9							0.52	0.58
		0.98	0.92							0.54	0.61
		1.02	0.96							0.54	0.63
		1.1	0.97							0.56	0.63
		1.1	0.98							0.57	0.63
		1.17	1.03							0.58	0.63
		1.23	1.07							0.58	0.65
		1.25	1.07							0.6	0.66
		1.36	1.09							0.6	0.67
		1.38	1.13							0.62	0.68
		1.43	1.16							0.63	0.68
		1.5	1.16							0.63	0.72
		1.5	1.17							0.65	0.75
		1.71	1.2							0.66	0.76
		1.77	1.22							0.68	0.79
		3.36	1.23							0.76	0.8
		3.68	1.63							0.76	0.8
			2.22							0.79	0.81
			2.4							0.8	0.83
			3.25							0.81	0.83
			0.31							0.84	0.87
			0.35							0.89	0.87
			0.36							0.94	0.87
			0.38							0.95	0.89
			0.49							1.04	0.93
			0.51							1.14	1.01
			0.52							1.19	1.05
			0.53							1.29	1.08
			0.55							1.71	1.13
			0.55							0.41	1.17
			0.57							0.44	1.2
			0.58							0.47	1.28
			0.58							0.55	1.48
			0.59							0.56	1.49
			0.61							0.58	1.53
			0.61							0.58	1.6
			0.62							0.6	1.7
			0.67							0.61	1.93
			0.69							0.65	1.97
			0.72							0.66	2.05
			0.74							0.67	2.17
			0.76							0.67	2.52
			0.83							0.68	2.55
			0.83							0.71	2.63
			0.87							0.74	2.66
			0.91							0.75	3.24
			0.93							0.75	3.28
			1.02							0.76	3.47
			1.02							0.78	3.95
			1.02							0.79	6.31
			1.07							0.79	7
			1.22							0.79	0.28
			1.23							0.83	0.34
			1.23							0.85	0.39
			1.27							0.93	0.4
			1.31							0.96	0.4
			1.32							1.01	0.4
			1.39							1.01	0.42
			1.4							1.1	0.42
			1.43							1.23	0.43
			1.46							1.23	0.43
			1.46							1.27	0.44
			1.49							1.51	0.44
			1.51							1.53	0.46
			1.66							1.95	0.48
			1.72							2.1	0.48
			1.74							3.28	0.48
			1.75							0.19	0.49
			1.81							0.2	0.49
			1.87							0.23	0.5
			1.96							0.25	0.5
			2.04							0.28	0.52
			2.06							0.3	0.52
			2.19							0.31	0.53
			2.42							0.32	0.54
			2.49							0.33	0.55
			2.49							0.35	0.57
			2.53							0.38	0.58
			2.65							0.39	0.58
			2.66							0.42	0.59
			2.68							0.5	0.59
			2.96							0.53	0.6
			2.97							0.54	0.6
			3.25							0.57	0.61
			0.21							0.59	0.62
			0.25							0.6	0.64
			0.25							0.6	0.65
			0.26							0.61	0.66
			0.28							0.62	0.69
			0.3							0.64	0.69
			0.3							0.65	0.76
			0.31							0.69	0.77
			0.33							0.7	0.77
			0.39							0.73	0.77
			0.4							0.78	0.78
			0.41							0.79	0.82
			0.42							0.8	0.85
			0.43							0.84	0.85
			0.43							0.93	0.91
			0.44							1	0.93
			0.45							1.16	0.93
			0.45							1.31	0.96
			0.46							1.58	0.97
			0.46							1.87	0.97
			0.46							2.08	1.01
			0.48							2.36	1.05
			0.49							2.59	1.08
			0.53							0.35	1.09
			0.59							0.37	1.13
			0.6							0.38	1.13
			0.6							0.47	1.14
			0.61							0.5	1.14
			0.63							0.51	1.14
			0.63							0.51	1.18
			0.68							0.53	1.24
			0.69							0.53	1.26
			0.71							0.55	1.27
			0.71							0.55	1.27
			0.76							0.55	1.33
			0.84							0.56	1.35
			0.93							0.56	1.45
			0.94							0.56	1.45
			0.94							0.56	1.46
			0.95							0.56	1.48
			0.95							0.57	1.49
			0.96							0.58	1.58
			0.96							0.59	1.6
			0.97							0.6	1.64
			0.98							0.6	1.81
			0.98							0.62	1.86
			1.02							0.62	1.86
			1.02							0.64	2.61
			1.03							0.64	3.21
			1.12							0.66	3.26
			1.13							0.67	3.3
			1.15							0.69	0.16
			1.16							0.71	0.28
			1.18							0.72	0.35
			1.21							0.75	0.36
			1.25							0.75	0.37
			1.31							0.77	0.38
			1.33							0.77	0.41
			1.35							0.78	0.43
			1.52							0.78	0.44
			1.72							0.79	0.44
			1.95							0.81	0.45
			2.07							0.85	0.45
			2.27							0.85	0.45
			2.55							0.9	0.46
			3.56							0.9	0.47
			0.31							0.91	0.47
			0.33							1.1	0.49
			0.34							1.24	0.53
			0.38							1.25	0.54
			0.44							1.3	0.54
			0.45							1.31	0.54
			0.46							1.34	0.56
			0.46							1.47	0.56
			0.48							1.57	0.57
			0.48							1.57	0.58
			0.49							1.83	0.6
			0.49							1.86	0.64
			0.5							2.3	0.65
			0.51							3.34	0.66
			0.52							0.24	0.74
			0.52							0.38	0.77
			0.52							0.43	0.86
			0.53							0.44	0.88
			0.56							0.46	0.94
			0.57							0.46	0.96
			0.58							0.49	0.97
			0.59							0.49	1.01
			0.59							0.53	1.07
			0.59							0.54	1.08
			0.59							0.57	1.08
			0.61							0.58	1.22
			0.65							0.58	1.24
			0.69							0.58	1.24
			0.69							0.59	1.27
			0.71							0.61	1.34
			0.73							0.62	1.36
			0.74							0.67	1.46
			0.75							0.69	1.48
			0.76							0.69	1.73
			0.78							0.71	1.77
			0.78							0.72	1.9
			0.84							0.74	2.99
			0.85							0.74	0.29
			0.86							0.76	0.32
			0.89							0.76	0.33
			0.89							0.79	0.39
			0.96							0.81	0.43
			0.98							0.84	0.59
			0.99							0.85	0.65
			1							0.85	0.66
			1.06							0.87	0.68
			1.07							0.89	0.7
			1.09							0.97	0.71
			1.12							1.31	0.77
			1.29							1.59	0.79
			1.78							1.64	0.82
			1.79								0.88
			1.79								0.89
			2.09								0.93
			4.09								0.94
			0.02								0.95
			0.23								0.95
			0.24								0.96
			0.24								1.02
			0.28								1.06
			0.31								1.06
			0.32								1.07
			0.42								1.08
			0.45								1.08
			0.47								1.12
			0.47								1.14
			0.47								1.17
			0.5								1.21
			0.51								1.22
			0.52								1.37
			0.54								1.76
			0.6								1.78
			0.61								2.67
			0.62								0.24
			0.62								0.29
			0.63								0.32
			0.64								0.32
			0.65								0.36
			0.67								0.36
			0.69								0.36
			0.71								0.41
			0.74								0.44
			0.77								0.45
			0.91								0.45
			0.91								0.52
			0.93								0.52
			0.97								0.55
			0.98								0.55
			1.01								0.57
			1.01								0.6
			1.04								0.61
			1.06								0.61
			1.08								0.63
			1.12								0.64
			1.19								0.64
			1.21								0.65
			1.24								0.65
			1.3								0.66
			1.33								0.69
			1.36								0.73
			1.4								0.82
			1.42								0.87
			1.42								0.89
			1.44								0.9
			1.44								0.99
			1.48								1.01
			1.52								1.03
			1.52								1.04
			1.54								1.08
			1.56								1.31
			1.57								1.31
			1.65								1.64
			1.77								1.86
			1.93								2.45
			2.09								3.56
			2.43
			4.49
[truncated: 19 more columns]

## Sheet: Supplementary Figure 2
		ED Figure 2b
			NT			ETP
		t	AVG	SEM		AVG	SEM
		1	0.0178665	0.00208537		0.015656	0.00260648
		2	0.0337257	0.0034484		0.0308789	0.0047833
		3	0.0472904	0.00485518		0.0449155	0.0070521
		4	0.0602738	0.00684831		0.0578234	0.00970655
		5	0.0728211	0.00956749		0.0700745	0.0128283
		6	0.0859809	0.0135873		0.0822464	0.0166826
		7	0.0995586	0.0182711		0.0929255	0.0206562
		8	0.0994254	0.0211462		0.101517	0.023577
		9	0.112807	0.0243971		0.111533	0.0313181
		10	0.127942	0.0351818		0.127629	0.0361999
		11	0.179185	0.0770271		0.148472	0.0779621
		total PCNA foci	2376			2105

## Sheet: Supplementary Figure 3
	ED Figure 3a
	First replicate	displayed			displayed			displayed				ED Figure 3b								ED Figure 3e
	NT	LatB		NT	SWI		NT	CK666	CK869			NT	ETP	CPT	LATB+ETP	LATB+CPT				NT	CPT	CK666	CK869	CK869 + CPT	CK666 +CPT
	4.40491	10.197		10.2287	11.097		9.97459	4.61669	9.00042			0.6747	0.5163	0.5213	0.6556	0.6923				1.009	0.8125	1.012	1.081	0.9747	1.042
	7.60271	8.69335		9.65693	10.4723		10.4299	5.99322	8.64041			0.8606	0.5122	0.5357	0.7643	0.8295				0.994	0.7416	1.003	1.024	1.091	1.065
	5.85557	5.06141		10.8958	12.6535		5.74968	7.58153	9.84752			1.027	0.7058	0.6043	1.057	0.9723				1.012	0.6768	1.058	0.9798	0.9992	1.042
	11.4147	11.6794		9.06396	11.2664		5.9191	7.8992	8.00508
	7.44388	14.5595		4.00254	9.46633		5.7285	4.48962	9.36044
	7.07327	6.205		9.63575	4.11902		11.1288	7.86743	6.71326			ED Figure 3c
	4.81787	10.6417		10.8323	13.7759		4.96612	7.86743	11.4147
	6.50148	11.7429		9.8687	5.95087		3.34604	8.24862	7.84625			NT	CPT	ETP	SWI+CPT	SWI+ETP
	6.88268	7.7086		5.99322	11.69		5.92969	7.62389	7.43329			1.008	0.6545	0.6373	0.9393	0.9403
	8.89454	4.78611		15.3007	3.84371		7.74036	7.77213	8.58746			0.9994	0.7519	0.7837	1.026	1.065
	9.33926	7.24269		7.59212	7.49682		7.78272	6.24735	7.04151			1.007	0.7502	0.7333	0.9863	1.075
	3.63194	5.97205		6.12029	6.8615		6.96739	6.12029	6.13088
	9.94282	7.50741		12.9818	1.58831		7.88861	7.15798	8.94748
	8.1745	11.1076		5.87675	5.94028		10.5887	13.0771	12.823			ED Figure 3d									ED Figure 3f					ED Figure 3g					ED Figure 3g
	10.5887	7.02033		11.9547	4.94494		10.557	5.23083	12.05
	7.518	6.46972		12.4629	11.6794		6.88268	6.33206	6.25794			left	displayed			right						First replicate- displayed
	6.96739	8.15332		10.5676	4.88141		6.06734	6.61796	5.3579			NT	cisplatin	cisplatin + LatB		NT	cisplatin	cisplatin + LatB			siLUC NT	siARP3 NT	siLUC ETP	siARP3 ETP		siLUC NT	siLUC ETP	siARP3 NT	siARP3 ETP
	9.76281	12.1135		13.7759	3.48369		9.85811	7.6133	9.92164			1.03216	2.22568	0.5		1.063	0.7696	1.036			0.646377	1.00516	0.837775	1.03589		1.004	0.8103	1.009	0.9951
	9.18043	6.42736		8.97925	7.39094		11.9441	7.45447	8.31216			1.50302	1.3423	1.15726		1	0.7671	0.9776			0.915525	0.713314	1.09353	0.957092		0.9884	0.7278	0.9644	1.007
	7.96273	5.79204		7.69801	7.58153		10.9064	5.56967	6.58619			0.925182	1.02208	1.56286							0.553314	1.28548	0.983389	1.21727		0.9758	0.6782	0.956	1.012
	14.2948	10.5358		10.5146	4.30961		2.71072	7.60271	7.58153			1.41708	0.467043	1.63329							0.988095	1.01616	1.00445	1.2063
	5.13554	8.32274		8.4604	5.51673		6.63914	7.30623	6.02499			0.481013	1.45814	0.883194							1.05855	1.04344	0.598291	1.04944
	7.84625	8.14274		2.62601	6.13088		5.60144	4.36256	11.044			1.21793	0.477679	1.28433							1.10531	0.930011	1.04435	0.900322
	4.71199	6.96739		4.74375	5.63321		7.28505	3.5684	8.74629			1.87849	1.45521	1.92292							0.612662	0.800623	0.550336	0.850435		ED Figure 3h
	10.1334	8.51334		14.5383	6.17323		6.74502	8.44981	7.518			0.728595	0.297659	1.71549							1.3899	1.31737	0.987472	1.57549		NT	CPT	R62D NT	R62D CPT
	7.74036	4.73316		12.7594	5.63321		6.90385	10.3028	8.78865			0.814607	0.55819	1.49666							0.984401	0.923888	0.772643	0.847887		1.019	0.6414	0.886	1.014
	8.71453	8.03685		12.23	10.6734		8.64041	7.4227	9.95341			0.824047	2.43456	0.506286							0.934596	0.926431	0.671598	0.864		0.9161	0.5937	0.8387	0.9177
	7.83566	8.24862		8.71453	6.40618		3.759	6.79797	9.2122			0.968531	0.312287	2.36181							1.0383	0.773498	0.451754	1.24861		1	0.6692	0.965	1.003
	9.68869	8.651		9.34985	9.88988		6.15205	12.2935	9.04278			0.815126	0.542951	1.85947							0.821107	0.90107	0.417595	0.672751
	8.04744	7.82507		8.16391	6.93562		6.52266	4.05548	7.06269			0.567809	2.20792	1.49701							1.00448	1.55847	0.672043	0.892377
	11.0652	11.6794		8.3651	15.3219		3.78018	9.5828	5.77086			1.36817	0.357708	1.28503							0.732063	1.15736	0.754848	0.828829
	7.65565	8.20627		10.9276	6.31089		5.58026	6.4803	6.71326			0.617299	0.584746	1.18171							0.796748	0.779037	0.682648	0.981818
	7.40152	4.53198		12.1029	3.92842		7.00974	4.75434	4.18255			1.62741	0.831483	0.505396							0.918651	1.02411	0.335593	0.936384
	12.5582	9.48751		7.18975	3.30368		6.52266	4.88141	6.69208			1.18945	0.96544	1.45741							0.78963	0.930894	0.50439	0.92
	6.94621	5.28378		6.37442	7.58153		5.09318	9.59339	8.21686			0.349206	2.10137	0.54188							0.902665	0.873563	0.436588	0.732484
	10.7052	12.2088		8.15332	6.90385		7.45447	7.20034	6.3956			0.628647	1.55357	0.165279							0.933333	0.682051	0.70028	1.12482
	7.35917	12.1876		8.49216	12.2512		7.59212	7.6133	11.9229			1.2549	2.07572	0.763132							0.98	0.957143	0.928212	0.901639
	9.41338	7.16857		4.12961	7.30623		3.69547	8.69335	8.00508			1.26341	0.530478	0.0701169							0.655325	0.971448	0.628631	0.864516
	5.58026	8.08979		6.59678	5.58026		3.11309	7.06269	7.47565			1.09501	0.406542	1.46409							0.978205	0.971429	0.751653	0.972469
	7.60271	10.5887		12.3253	11.637		17.3443	7.0521	10.377			1.44233	1.25541	1.28742							1.11288	0.752538	0.414404	0.881301
	5.20966	6.71326		3.0072	10.1864		8.06861	5.62262	4.7014			0.966057	1.17669	0.312169							1.03276	0.496585	0.941581	0.695064
	4.99788	9.80517		1.42948	9.37103		5.80263	4.47903	11.1182			0.966254	0.864548	0.770535							0.981912	0.875	1.07633	0.8672
	10.0699	8.49216		6.18382	11.2241		10.8323	5.072	7.38035			1.39309	0.143491	1.43043							1.11687	0.97561	0.715363	0.929078
	8.3651	10.3028		6.40618	10.3346		5.86616	11.0864	5.00847			1.05274	0.423221	1.29412							0.620944	1.14919	1.32879	1.22081
	6.98856	3.89665		11.1605	11.8594		4.92376	6.70267	5.09318			1.25281	0.389474	0.697151							0.706645	0.675325	0.30722	1.0867
	7.79331	10.7052		8.3651	7.30623		8.60864	7.99449	9.47692			1.17904	1.64847	0.394636							0.748318	0.988357	0.865639	0.715318
	10.7476	10.6205		11.1182	2.99661		7.60271	8.64041	11.817			0.546573	0.813816	0.344665							1.01786	0.991379	0.924528	1.14144
	4.81787	10.7899		9.82634	4.9767		8.69335	4.59551	6.02499			0.860789	0.993726	2.04545							0.835459	0.920407	0.60682	0.993538
	6.00381	9.03219		13.31	7.34858		11.1605	3.86489	5.44261			0.603147	0.976839	0.275194							0.775266	1.07442	0.478655	1.27721
	12.7912	8.28039		6.74502	6.88268		11.9335	11.8594	4.77552			2.34082	0.717122	0.890476							1.03874	1.37455	0.884467	1.01168
	12.8124	8.13215		10.377	9.90047		5.37908	7.22152	15.7243			1.13596	0.75441	0.337607							0.895662	1.26098	0.583815	1.1932
	12.0923	9.06396		7.1474	10.1017		5.14612	5.27319	7.09445			1.07597	0.981176	1.30086							1.21739	0.796192	0.661424	1.29102
	17.482	9.29691		2.08598	11.7641		3.38839	14.6972	4.89199			0.302108	1.27323	1.18579							0.770468	1.47826	0.926526	1.01642
	13.8077	7.87802		5.28378	4.71199		8.08979	8.2698	4.78611			1.87044	0.898045	0.299572							1.12406	0.953704	0.998948	0.937286
	6.71326	6.88268		12.4629	9.4028		8.29098	17.5138	6.4803			1.84776	0.706653	1.03056							0.719975	0.956016	0.379747	1.08841
	13.5006	11.9017		17.2596	12.3676		7.07327	8.43922	5.38967			1.97179	1	1.35031							1.16699	0.931485	0.645372	1.03507
	12.9394	8.75688		9.47692	8.5557		12.1453	3.54723	12.1029			2.096	0.505764	0.497784							1.0117	1.42839	0.887608	1.15826
	13.8501	6.61796		9.51927	6.54384		7.96273	7.54977	5.43202			1.73535	1.02448	0.865285							0.978003	1.04545	1.00318	1.1464
	11.2558	9.7734		9.8687	14.0195		4.68022	10.377	6.7662			0.757361	0.661743	0.435606							1.01724	0.578652	0.916042	0.942085
	13.9983	5.30496		8.32274	4.43668		8.38628	8.40745	4.35197			1.21169	0.324373	0.639269							0.922179	0.895639	0.850902	1.21289
	8.94748	4.62728		4.74375	7.7086		9.15925	7.63448	5.65438			1.17674	0.896501	0.499096							1.13237	0.93117	0.620019	0.834491
	4.43668	8.39687		10.377	8.88395		11.0546	5.87675	6.79797			0.725743	0.960042	0.160563							0.969412	0.905738	0.601277	1.03318
	8.10038	6.33206		9.37103	16.0419		6.05676	8.01567	7.44388			1.68437	0.958435	2.65579							0.883929	1.01365	0.793103	1.16293
	7.99449	6.42736		9.72046	7.46506		10.3981	6.80856	5.77086			0.951321	0.670504	0.635787							0.959957	1.09317	0.872979	1.1586
	14.1254	8.88395		11.8806	3.82253		7.99449	5.32613	6.37442			1.16112	1.01427	0.309833							1.22541	0.778956	0.9677	0.973108
	17.2808	8.831		4.77552	18.382		12.4418	11.1923	7.62389			1.12684	1.06818	1.20497							0.975449	1.0069	0.548357	1.11496
	14.623	7.99449		6.09911	10.1864		7.52859	5.55909	6.93562			1.51886	0.104608	0.808044							0.564227	0.709074	1.04691	0.984012
	7.59212	5.65438		5.94028	4.47903		4.87082	5.85557	9.31809			0.909561	0.986679	0.971292							0.937618	0.698214	0.677987	0.896552
	8.61923	8.01567		5.83439	11.0652		7.44388	6.89327	9.50868			0.965379	0.700696	0.835017							1.1565	1.00448	0.618297	0.915994
	13.5112	8.0792		8.11097	3.57899		10.197	9.65693	3.26133			0.441676	1.14722	1.04431							0.569106	0.947917	0.820112	1.23634
	6.42736	10.324		3.45193	9.46633		9.26514	9.39221	9.14867			1.15938	0.674923	1.48995							1.08122	0.890449	0.804449	0.792627
	5.22025	4.20373		7.25328	6.205		9.90047	8.14274	6.19441			0.65879	0.708529	1.46402							0.65285	0.738908	0.445583	1.06766
	6.64972	11.4358		4.45786	4.69081		2.89072	10.5781	5.13554			1.18444	0.713436	1.02921							0.657998	1.08935	0.79845	0.936364
	11.997	13.0877		10.1334	7.39094		8.33333	7.57094	8.50275			1.30316	0.90365	1.03618							1.13681	0.762516	0.882353	1.26405
	9.42397	3.68488		6.82973	7.34858		10.4299	3.32486	6.3003			0.833962	0.683349	1.00714							1.00514	0.913907	0.664389	1.16925
	6.34265	7.41211		3.6637	6.80856		6.9568	8.18509	3.60017			0.865517	0.814577	1.17877							1.36788	1.12633	0.444177	0.965
	5.88734	8.74629		7.25328	6.58619		9.90047	6.84032	6.24735			0.405646	0.315417	1.16881							1.3517	1.08304	0.608881	0.609724
	8.12156	8.51334		10.6417	6.56501		5.65438	9.56163	5.65438			1.28627	0.910299	1.04442							1.21687	0.742826	1.06677	1.13501
	7.53918	12.1559		7.08386	6.21559		9.91105	6.50148	9.18043			0.836634	0.441576	0.403052							1.14449	0.993056	0.848309	1.28788
	7.10504	9.06396		3.46252	14.2101		8.60864	11.817	7.47565			1.0319	0.635965	1.04897							0.81658	0.90625	0.489583	1.0343
	11.5735	5.02965		2.14951	8.03685		5.96146	5.85557	8.4604			0.804745	0.501754	1.39336							0.792424	0.932948	1.14555	0.928392
	10.0064	5.00847		8.33333	5.88734		4.57433	9.46633	7.4227			1.09971	0.529262	0.991337							0.975845	1.11798	1.18047	1.06225
	7.83566	9.80517		3.32486	8.42863		9.0216	5.49555	8.84159			0.877729	0.681023	1.03355							0.674312	0.890625	0.988688	1.22937
	5.63321	5.68615		2.39305	6.84032		8.16391	4.53198	12.3041			0.291228	0.784689	1.43368							1.02656	0.918053	0.621368	1.21507
	8.33333	9.34985		8.96866	13.1089		10.8217	6.00381	4.94494			1.26845	0.221184	0.248154							0.894656	1.03409	0.613187	1.27771
	7.56036	4.44727		7.41211	15.4701		5.68615	6.36383	7.72978			1.0256	0.9846	1.3678							1.42938	0.852586	0.488497	0.916849
	6.28971	9.64634		6.77679	13.2253		11.1499	6.16264	7.33799			1.31035	0.273939	0.39087							0.488429	1.10985	0.575313	1.0664
	7.3274	8.87336		13.9136	11.4888		5.3579	8.06861	8.30157			1.1687	0.43932	1.21489							1.29312	1.13859	0.748844	0.978015
	9.45574	7.63448		7.68742	17.2279		9.55104	10.4828	7.45447			0.908537	0.297158	1.2671							0.782828	0.876126	0.577928	0.896785
	5.87675	11.7535		6.88268	16.1055		8.87336	8.23803	4.44727			1.24618	0.792181	1.2482							0.883254	1.25	0.35419	1.01921
	10.0064	17.895		8.31216	22.1622		7.49682	5.87675	6.52266			1.52737	0.537791	1.34611							1.40395	1.01604	0.651877	1.05749
	10.1758	8.86277		9.85811	14.3583		7.3274	4.07666	9.4028			0.765258	0.597651	0.925501							1.01443	0.819296	0.603417	0.784599
	8.50275	5.44261		7.25328	14.4536		10.4405	8.87336	5.71792			0.636223	0.341969	1.23558							1.20926	1.00863	0.678161	1.03932
	8.02626	10.2711		8.43922	26.1118		10.6523	4.55316	7.12622			1.23888	0.448463	0.534965							0.908193	0.757214	0.537824	1.10311
	13.0877	8.96866		10.1758	10.0487		10.4405	5.1673	8.14274			1.05628	0.54142	1.22315							1.44054	0.9	1.05372	1.02117
	7.81449	7.56036		10.2817	14.3583		7.49682	8.14274	7.11563			1.14482	0.880891	1.19953							0.960938	1.06184	0.512476	1.46179
	7.6133	9.04278		8.05803	17.1749		5.50614	7.20034	7.56036			0.996564	0.306667	1.2987							0.995283	0.997826	0.959565	0.837521
	14.8348	12.0923		6.61796	17.2067		3.81194	11.2558	15.9678			1.02825	0.174138	1.27377							0.875979	1.31902	0.824597	1.09186
	10.3664	6.70267		6.82973	23.3482		6.32147	4.77552	5.90851			1.11379	0.923015	0.974603							0.968923	0.760766	1.0012	0.664027
	4.14019	10.0487		8.24862	5.59085		7.1474	4.7014	7.72978			0.985646	0.93577	0.71197							1.12188	0.986842	0.410433	0.949402
							5.73909	8.5557	5.87675			1.34642	0.556962	1.08629							1.0166	0.811647	0.495343	0.965304
							2.92249	4.4155	10.6946			0.783388	0.93722	1.57298							0.793296	0.987167	0.163898	1.14741
							9.01101	5.28378	6.60737			0.84632	0.755396	1.09467							1.23501	0.941935	0.425325	0.875653
							3.78018	7.8039	7.0521			1.00133	0.232727	1.37082							1.05706	1.28773	0.846091	1.10667
												1.18154	1.26087	0.99285							0.860355	1.18285	0.593434	0.821918
												1.23502	0.962723	1.01462							0.856601	1	0.947917	1.12029
	second replicate			2nd replicate				2nd replicate				1.25968	1.07565	2.12172							0.831182	0.974533	0.865281	0.982412
												1.2537	1.53528	1.26305							1.06788	0.949932	1.00876	1.17465
	NT	LatB		NT	SWI		NT	CK666	CK869			1.20856	0.770642	1.0949							0.962783	1.05345	0.504854	0.773639
	10.8746	14.0724		22.2681	9.38162		16.9737	8.79924	10.2605			1.16111	0.895782	1.43662							1.16938	1.2355	1.06568	1.11498
	9.05337	5.48496		14.7713	14.3689		6.205	8.61923	8.58746			1.15187	1.23913	1.12974							0.965035	1.03152	0.584352	0.976934
	5.9191	9.06396		8.97925	7.56036		7.69801	9.95341	11.3405			0.691252	0.897516	1.5898							0.99189	0.940909	0.617329	0.877799
	11.6794	6.33206		14.9831	9.12749		6.18382	6.62855	8.60864			0.627219	1.02933	0.187392							1.44391	0.662714	0.714286	1.22772
	8.60864	8.13215		21.9081	11.9017		10.6523	9.28632	4.71199			0.997685	0.338611	1.04077							1.04677	1.07179	0.741985	1.12395
	7.56036	5.67556		13.1724	8.05803		8.0792	9.92164	5.072			1.41895	0.462529	1.63311							1.00414	1.03582	0.62884	1.20774
	8.59805	16.4337		18.8374	13.2889		10.557	10.7899	11.3088			0.644397	0.873134	0.923298							1.10184	0.798137	0.911013	0.789552
	9.48751	6.7662		3.8543	16.0208		6.77679	7.76154	4.87082			1.49704	0.769616	1.22644							0.957854	0.873077	0.629428	1.07257
	13.003	7.49682		11.1076	8.54511		14.2736	7.49682	7.24269			1.38484	0.754045	1.16401							0.927201	0.978967	0.663174	0.891395
	13.3524	8.88395		3.81194	11.6582		13.8924	17.3655	12.823			1.33014	0.300693	0.943503							0.952066	0.840541	0.598311	1.19262
	8.15332	6.03558		5.47438	10.3981		9.08513	11.3405	16.1161			1.48276	1.16313	1.51376							1.12693	1.05169	0.696575	0.849424
	16.2114	5.2626		6.33206	8.08979		12.3571	4.46845	7.81449			0.985896	0.821473	1.99746							1.33205	0.905213	0.602422	0.615272
	10.8111	7.43329		8.22745	9.28632		7.40152	7.07327	9.79458			1.11145	0.72591	0.992222							0.92193	0.772727	0.533808	0.982075
	11.3829	11.5841		20.2351	9.50868		10.1864	6.92503	8.70394			1.03163	0.446215	1.20414
	11.4676	15.0148		19.0174	7.0521		6.79797	7.67683	6.36383			1.17202	1.36305	0.96686								second replicate
	8.3651	5.1673		9.37103	5.41084		10.7582	8.32274	9.37103			0.825726	0.809827	1.1163							siARP3 ETP	siLUC NT	siARP3 NT	siLUC ETP
	9.3075	12.3782		6.75561	6.14147		9.61457	8.61923	7.25328			0.921488	0.833137	1.23164							1.17964	1.05703	1.19405	0.897611
	8.56629	9.61457		12.0923	9.70987		6.89327	7.94155	8.52393			0.851656	0.38343	0.150599							0.969059	0.853612	1.11915	1.2349
	13.31	9.54045		18.3397	7.41211		4.88141	8.97925	6.69208			1.01464	0.828221	1.02979							0.891587	0.941955	1.50943	0.810052
	6.16264	8.62982		20.6269	7.33799		6.45913	7.63448	11.097			1.35247	1.30157	0.890141							0.714695	0.943768	0.416368	0.910138
	12.5265	19.5468		16.9737	4.78611		5.22025	6.54384	7.44388			1.11927	0.485099	0.717811							0.880682	0.81917	0.972878	1.27104
	10.4934	8.91571		13.6171	5.19907		7.78272	6.23676	9.60398			0.77592	0.159059	0.718607							0.765065	1.21779	1.02895	0.969727
	13.1724	12.2829		15.3643	5.41084		7.10504	9.83693	7.60271			0.962519	0.872	1.07109							1	1.22097	1.00896	0.845953
	11.3194	6.08852		16.349	3.11309		7.78272	9.33926	12.9606			0.622673	0.232614	0.787726							0.946251	0.582292	0.693476	0.998165
	13.8289	10.0911		11.9653	6.98856		10.1017	3.73782	11.3511			0.585756	0.485908	0.555142							0.984155	0.785847	1.02929	0.974528
	6.45913	8.24862		22.8399	6.33206		7.11563	7.79331	11.0652			1.07011	0.688755	0.835061							1.13176	1.01338	1.25447	0.720096
	13.1512	4.01313		7.72978	6.1097		5.24142	4.54257	8.00508			1.11826	0.776081	1.07273							1.16083	1.07267	0.824138	0.97047
	16.0208	11.1288		15.5972	11.097		10.5146	8.00508	8.50275			1.17428	0.106529	0.960899							0.964935	0.804636	0.936441	1.05425
	8.651	14.2313		3.64252	12.7382		8.97925	5.40025	8.10038			0.838473	0.651852	0.450704							0.562672	0.715818	1.11236	0.588235
	8.49216	13.7336		4.01313	13.183		7.50741	5.86616	8.88395			0.833127	0.553596	0.667111							1.171	0.81096	0.825017	0.723187
	7.72978	11.7429		3.68488	14.8348		9.85811	8.66158	12.7912			0.892023	1.13182	1.06887							1.22794	0.926149	0.632984	0.831758
	9.47692	12.5371		9.26514	10.0593		7.79331	9.64634	7.47565			1.14286	0.468263	1.06264							0.919344	0.687349	0.771242	0.845085
	10.3134	5.84498		6.46972	15.9149		9.70987	14.6019	8.14274			1.8392	0.283096	0.71447							1.08818	1.48529	0.754274	0.563482
	7.21093	13.1406		11.8064	15.3431		8.15332	8.93689	9.03219			1.04922	0.7	0.87995							1.0024	0.916333	0.77476	0.71108
	9.16984	17.5773		11.2982	7.56036		10.0381	8.40745	7.88861			1.15883	1.06273	0.548124							0.956681	1.13613	1.24481	0.523705
	8.70394	12.6218		7.47565	9.92164		18.7421	9.04278	9.55104			1.21543	0.755832	0.822508							1.16301	0.719512	1.35287	0.912514
	16.2431	10.504		14.9831	2.49894		15.7349	9.6781	12.5476			1.38909	0.610368	0.429914							0.776417	0.901728	1.11385	0.734213
	14.9725	10.9488		11.5523	8.32274		9.15925	8.78865	7.49682			1.34582	0.516835	0.609173							0.775302	1.10056	0.92721	0.444928
	14.9301	13.3947		12.5371	7.21093		8.00508	8.89454	7.71919			0.717775	1.25997	0.302398							0.958256	1.12768	1.09369	0.976
	8.88395	5.32613		10.7158	11.2346		15.4066	11.8276	8.97925			1.26695	0.953982	1.24924							1.04454	0.389032	1.035	0.901447
	11.5629	5.17789		4.50021	12.8124		10.3981	7.25328	9.62516			0.772302	0.919246	0.361568							0.947044	0.987716	0.94786	0.995663
	11.9017	5.6438		9.07454	15.449		9.00042	8.37569	4.08725			0.878444	0.370277	1.63151							1.08016	0.982106	1.25394	0.924356
	9.47692	15.1525		13.9771	9.6781		7.62389	8.2698	9.55104			1.00348	1.32289	1							0.830854	1.03849	1.06796	0.732707
	11.8488	11.637		11.1076	10.9911		8.64041	7.97332	10.5887			1.40789	0.972896	1.45064							0.703947	1.17304	1.19794	0.741902
	10.5887	8.94748		13.9242	4.81787		4.91317	12.6429	8.54511			1.15963	1.02216	1.15425							0.931818	1.02063	1.05023	0.929534
	6.54384	11.6158		3.39898	2.78484		9.19102	10.324	13.7759			0.97672	0.883453	0.975701							1.24514	1.03955	1.31915	0.857889
	15.449	5.44261		11.3405	5.84498		13.2783	8.58746	11.4888			0.723176	0.603448	1.10386							0.876471	1.06381	1.04348	0.319328
	10.8429	16.2749		11.0864	7.35917		6.97798	5.17789	6.45913			0.984971	0.633636	1.03493							1.11899	0.855072	1.22432	0.685246
	12.177	9.49809		15.0678	5.73909		7.4227	5.58026	6.04617			0.896104	0.623563	1.00318							1.20066	0.823243	1.06022	0.411281
	7.92037	9.964		15.1631	5.02965		13.1194	8.00508	10.4723			1.35584	0.963222	0.836641							1.05243	1.12607	0.772693	0.784771
	13.13	3.92842		11.6476	4.25667		14.9195	5.86616	10.4087			1.01552	0.5	0.728448							1.2381	0.766141	0.584453	0.745121
	7.65565	5.22025		10.7158	6.17323		9.44515	14.316	8.74629			1.18991	1.0589	1.33894							1.28956	1.00093	0.868043	0.466286
	5.59085	10.6523		11.1923	7.75095		8.41804	9.70987	9.57222			1.06266	0.29918	0.807059							0.951915	0.825349	0.976268	0.580925
	4.02372	3.82253		9.29691	12.2829		10.8111	8.97925	11.51			1.08821	1.02268	0.771342							1.16209	0.985285	0.893643	0.441516
	12.3571	5.33672		16.9843	8.93689		7.98391	9.26514	11.8382			1.58074	0.953659	1.18345							0.880039	0.967189	0.869268	0.482192
	9.39221	14.5913		12.6853	13.6806		6.66031	6.55443	10.5887			1.13897	0.98125	0.923154							1.31838	1.05135	1.01977	0.980698
	7.10504	7.60271		10.5887	7.45447		7.90978	9.91105	12.2723			1.15273	0.909722	1.2278							1.09509	0.965858	1.18361	0.727766
	5.88734	13.8289		2.46717	7.75095		7.59212	10.197	6.21559			1.15885	0.370717	1.13623							0.883997	0.854032	0.836868	0.876224
	7.06269	13.9242		6.05676	6.69208		9.38162	8.38628	9.62516			0.744505	1.09262								1.13118	1.02386	1.04292	1.13398
	8.47099	7.08386		11.87	5.58026		4.62728	12.2618	6.91444			0.9449	0.667183								0.624211	1.09051	0.887456	0.800932
	7.78272	3.02838		10.2922	5.70733		6.99915	9.70987	9.33926			1.47773	0.537178								0.991736	1.00373	1.03364	0.862869
	6.91444	7.59212		6.97798	4.48962		6.90385	8.49216	6.49089			0.75052									1.01959	1.07208	0.938808	0.92235
	9.60398	11.0229		9.50868	17.0161		6.07793	7.21093	9.06396			0.951865									1.1151	0.875	1.13063	1.11969
	11.4888	5.8238		9.25455	7.35917		8.18509	7.81449	10.0593			1.30133									1.29373	1.21661	1.01523	0.674471
	12.23	6.79797		7.49682	10.2922		6.03558	10.4934	6.37442			1.1547									0.856153	0.82803	1.18315	0.68733
	9.60398	4.21432		12.1241	10.6099		7.34858	9.03219	12.4206			1.04663									1.05587	1.14963	0.816489	0.714576
	6.73443	8.12156		13.4689	6.99915		8.90512	9.06396	6.0144			1.14328									0.75179	1.12865	0.928571	0.71659
	7.63448	24.7141		11.7217	9.66751		4.71199	9.04278	10.2393			1.13298									0.523364	0.644537	1.13399	1.02566
	9.75222	8.98983		14.8242	7.58153		13.5959	9.66751	9.44515			1.24826									1.01335	0.823797	1.09452	0.714475
	14.5913	7.65565		7.63448	7.18975		8.4604	11.2558	7.99449			0.253876									0.995122	0.898164	0.972542	0.902806
	8.60864	10.7158		12.2829	9.32867		10.8429	9.81576	10.197			0.504298									0.73249	1.07143	1.151	0.610087
	8.3651	7.39094		5.41084	7.97332		6.78738	7.38035	10.3875			0.913743									1.02159	1.01387	1.49645	0.621181
	4.96612	4.38374		10.0593	6.41677		6.205	6.77679	7.49682			0.665529									0.784153	1.05916	0.84911	1.0544
	10.737	11.0546		12.4947	9.2122		9.48751	8.28039	8.56629			1.29052									0.859596	0.906329	1.04444	0.872165
	8.93689	3.30368		9.13808	7.00974		10.0064	14.8348	13.1406			0.881579									1.13805	0.946667	0.399816	0.938422
	14.9619	10.4299		8.53452	8.40745		8.22745	11.7429	8.14274			1.01308									0.847126	0.917026	1.05456	0.571646
	9.48751	6.60737		11.0017	2.02245		7.68742	8.96866	15.4172			1.20494									0.883495	1.07423	1.35264	0.565536
	5.49555	11.4358		11.6794	9.5828		9.63575	10.0064	7.04151			1.3218									1.27356	0.848253	1.20715	0.897844
	12.7912	8.69335		15.6925	9.98518		10.0805	7.8039	9.12749			1.2164									1.19358	1.41268	1.03727	0.726708
	9.57222	10.6946		8.39687	16.3914		6.17323	7.93096	9.26514			0.929101									1.1153	0.645041	0.936866	0.919355
	11.51	12.5053		8.35451	7.29564		10.7476	5.22025	8.94748			0.849495									0.941473	1.19042	1.09765	0.929181
	9.87929	11.7111		3.70606	9.68869		8.47099	8.24862	6.90385			1.08197									1.21619	0.959516	1.01541	1.03329
	6.61796	9.57222		7.40152	6.3003		11.2664	9.15925	7.63448			1.07344									1.08026	1.08605	1.07897	0.671135
	10.7264	8.04744		11.5417	5.50614		6.52266	9.69928	9.25455			0.70625									0.954781	0.90625	1.18802	0.523116
	16.9737	21.3469		3.54723	19.0385		6.03558	12.6112	8.73571			0.866995									1.00998	0.821588	1.00192	0.688341
	10.8958	4.80729		3.46252	6.82973		7.69801	9.78399	6.77679			1.52164									1.05651	1.16157	0.951959	0.939815
	8.38628	5.7285		9.28632	10.4405		9.63575	8.0792	10.4723			1.21492									1.54579	1.05891	1.13485	0.666667
	13.8289	14.136		3.65311	8.42863		10.3981	11.2452	9.51927			0.921569									0.992322	0.962675	0.752595	0.723982
	10.5464	12.7594		9.56163	14.4324		7.53918	6.55443	5.65438			0.830986									1.01695	1.21174	1.06527	1.01203
	9.34985	17.4185		10.0487	11.4994		10.0169	11.8806	16.6455			1.05864									1.00166	1.19258	0.95045	0.62
	13.13	7.00974		9.88988	5.5485		10.6311	6.77679	10.7899			0.979684									0.802667	1.19028	0.697968	0.5
	8.28039	6.88268		13.7654	6.92503		9.05337	7.60271	8.53452			0.666667									0.933654	0.986462	0.447328	0.970803
	7.38035	14.5701		10.4193	5.47438		8.64041	8.94748	11.5841			2.41525									1.02588	1.18391	0.98566	0.81033
	10.9276	7.65565		4.2249	7.518		8.25921	8.41804	9.87929			1.40824									1.1091	1.02921	1.21629	0.755556
	12.3676	4.81787		9.70987	4.71199		9.6781	5.072	8.42863			0.470968									0.850242	1.04273	1.13592	0.597164
	7.74036	10.2499		9.4028	6.13088		7.17916	6.6709	9.74163			2.12736									1.23404	1.17244	0.677465	0.682526
	6.60737	4.7014		5.30496	13.8289		8.58746	5.56967	3.53664			0.83705									1.22044	1.30866	0.94123	0.564384
	11.4147	4.08725		7.71919	7.1474		9.61457	8.29098	3.58958			2.76081									1.18736	1.16214	1.00156	0.844742
	9.05337	12.6747		9.65693	13.0347		9.51927	12.6006	3.8543			0.59761									0.938537	1.10244	0.622233	0.819095
	9.82634	18.4773		4.89199	9.32867		10.8005	10.2287	7.45447			1.45752									0.975175	1.1812	1.25365	1.11622
				10.6205	11.3299							1.30623									0.908556	1.21613	0.802706	1.07186
				10.557	6.70267			third replicate				0.508227									0.727905	1.06131	1.04492	0.857263
	Third replicate			13.8289	8.4604							1.73511									1.04873	1.1084	0.859313	0.85446
				6.63914	6.91444		NT	CK666	CK869			1.68026									1.09562	0.757463	0.616613	0.741602
	NT	LatB		14.3266	9.33926		13.0453	5.8238	7.07327			1.05243									0.957282	0.59955	1.1677	0.574092
	9.79458	9.10631		12.1665	8.11097		12.05	6.24735	4.02372			1.51887									0.993622	0.84551	0.533333	1.21645
	11.4358	9.05337		2.07539	6.22618		6.62855	4.34138	4.16137			0.876979									0.971334	1.03381	0.904899	0.854985
	5.32613	11.3299		10.1017	4.39432		10.6417	6.46972	4.86023			1.02348									0.999162	0.981262	1.27509	0.607826
	9.0216	11.3617		6.89327	10.737		13.8607	6.56501	7.95214			0.940667									0.730689	0.672986	0.893713	0.814863
	5.02965	3.83312		5.31554	9.29691		11.5735	8.20627	4.08725			1.18717									1.31615	1.1619	0.593964	0.901133
	11.8594	5.31554					18.4562	7.10504	7.24269			1.02812									0.85525	1.10068	0.790909	0.967655
	11.2558	11.1499					9.51927	6.55443	4.17196												0.776456	0.788856	0.985758	0.896277
	9.5828	7.67683		third replicate			9.12749	6.36383	9.15925				2nd replicate								1.08476	1.0166	1.06351	0.716625
	8.08979	6.7662		9.19102	7.82507		9.28632	4.44727	8.651			NT	cisplatin	cisplatin + LatB							1.28532	1.33785	0.903288	0.80948
	5.32613	7.48623		11.8064	8.02626		8.59805	3.83312	6.8615			0.956876	1.16317	0.469332							1.23741	0.995734	1.02834	1.12242
	7.4227	9.74163		9.43456	7.53918		6.00381	5.4532	5.27319			0.885274	1.18593	0.905738							0.992901	1.19265	0.846018	0.622419
	11.3299	11.6476		7.02033	9.66751		4.88141	4.86023	9.41338			1.21534	0.235169	0.556							0.855776	0.773599	1.06259	0.950863
	12.6747	6.21559		6.84032	10.4617		7.40152	9.42397	5.52732			1.13139	0.485915	1.07585							0.963749	0.985069	0.945415	0.460664
	4.7014	9.04278		8.03685	10.5146		9.26514	8.44981	7.10504			1.1604	0.393701	0.804527							0.687879	1.06942	0.93144	1.01643
	11.1711	7.6133		6.06734	10.8429		9.24396	5.01906	15.2372			1.35468	0.478324	1.48752							1.13687	0.753909	0.980226	0.633373
	10.8852	7.27446		4.58492	9.97459		11.2876	7.69801	3.91783			0.833656	0.533654	0.982759							0.995859	0.831579	1.07972	0.655271
	9.92164	8.24862		5.34731	9.05337		9.29691	3.81194	11.1605			0.398668	0.909934	0.180212
	8.51334	9.45574		7.94155	14.136		5.74968	5.86616	6.205			1.08651	0.822273	1.54941								third replicate
	7.09445	11.7853		5.49555	10.4511		6.1097	4.03431	9.12749			3.01024	0.570022	0.918519
	7.7086	8.53452		7.07327	10.144		7.09445	4.90258	6.52266			0.9375	0.787517	0.589831							siLUC ETP	siARP3 ETP	siARP3 NT	siLUC NT
	6.35324	10.1122		6.59678	14.0089		5.84498	5.99322	7.25328			0.853625	0.590909	1.13049							0.981897	0.71844	0.988173	1.06297
	13.2783	10.0275		5.34731	5.67556		6.68149	7.58153	5.71792			0.83432	1.03089	0.964088							0.67685	0.930636	0.775574	0.995614
	4.16137	8.75688		7.71919	9.70987		5.18848	7.87802	7.74036			1	0.184173	1.31724							0.692678	0.948769	0.693733	1.1053
	7.21093	7.43329		8.48158	8.22745		3.92842	6.00381	8.05803			1.09268	0.907015	0.658147							0.709434	0.95504	0.627386	0.921103
	2.5413	9.95341		9.91105	7.52859		6.89327	4.56374	8.21686			1.82783	0.26754	2.85714							0.428404	0.914204	0.94293	1.22143
	8.05803	5.53791		6.8615	9.29691		3.39898	3.90724	5.69674			1.01474	0.905573	1.44982							0.676007	0.928	0.862262	1.14654
	8.76747	10.8746		11.1499	10.5887		6.35324	5.53791	8.90512			1.01439	0.817839	1.36129							0.507303	0.937133	1.03364	0.786772
	4.89199	5.28378		6.13088	9.90047		5.99322	6.58619	4.07666			0.88902	0.805511	1.60455							0.814857	1.24056	0.923681	1.10873
	3.62135	5.61203		12.4947	8.87336		7.45447	8.16391	5.71792			1.08255	0.663239	1.31662							0.409367	0.864545	0.792777	0.821027
	6.90385	6.41677		5.32613	8.21686		7.04151	5.85557	10.4723			0.992074	0.823582	1.35287							0.994823	0.815878	0.930428	0.837297
	8.31216	7.92037		7.76154	11.4147		5.28378	6.06734	6.73443			1	0.562044	0.695175							0.656028	0.794418	1.04021	0.995951
	5.77086	4.81787		10.6629	12.6429		6.82973	11.7217	6.04617			1.03105	0.19146	1.02731							0.722667	0.689753	0.900656	1.04229
	2.95426	3.53664		8.82042	8.72512		7.27446	9.55104	5.22025			1.16829	0.941489	0.900289							0.837591	1.11029	0.925837	1.27917
	6.51207	5.14612		8.97925	10.4617		13.2042	5.85557	6.78738			0.181159	0.62749	0.992119							0.453333	0.742182	1.52372	1.00082
	7.0521	9.2122		5.79204	11.3617		9.18043	6.58619	7.57094			0.985772	1.46094	1.23739							0.500383	0.70401	0.841351	1.05397
	11.1711	12.2194		8.69335	14.2101		9.73105	5.95087	6.87209			0.783051	1.53439	0.91129							0.730308	0.857143	1.01496	1.27113
	9.06396	7.35917		8.22745	9.20161		13.5112	6.08852	8.50275			0.922156	1.495	1.43552							0.696862	0.990545	0.80531	0.92963
	11.0758	8.43922		11.9123	8.76747		12.2512	4.71199	7.53918			1.16969	0.421015	1.22917							0.858178	1.27778	0.794621	1.14091
	8.02626	5.79204		9.5828	11.817		6.77679	3.20839	8.24862			0.507	0.789873	0.793044							0.818975	1.08464	1.01413	0.998437
	11.0864	2.20246		14.0407	8.2698		11.2982	6.74502	5.74968			1.12683	1.07079	0.579339							0.3625	1.25085	1.77737	1.15681
	8.06861	6.13088		10.5358	11.817		10.4617	5.04024	5.78145			1.20356	0.218543	0.9776							0.619718	1.24576	0.477663	0.716721
	9.81576	10.3875		5.63321	10.8429		5.67556	7.46506	9.63575			0.511041	0.309227	1.09649							0.838972	0.843709	1.16534	0.952032
	7.78272	7.34858		6.04617	11.0017		11.097	4.74375	5.4532			1.4058	1.84985	1.45645							0.571733	1.1904	1.44181	1.1157
	10.9805	9.15925		8.22745	11.0229		3.78018	4.06607	6.17323			1.26677	0.385042	0.607488							0.397371	0.561417	0.978691	0.748021
	12.3041	7.93096		12.3147	9.45574		9.31809	5.9191	6.64972			1.20874	0.309392	1.05967							0.359003	1.28376	1.15457	0.936643
	9.56163	9.39221		9.12749	8.35451		8.79924	4.80729	6.42736			0.929596	0.407273	1.2057							0.575617	1.01675	0.737143	0.861326
	9.15925	8.68276		9.37103	9.68869		6.84032	6.08852	10.1334			0.817579	0.81742	0.255287							0.377907	1.22208	1.20657	0.777503
	9.31809	9.13808		9.74163	8.0792		5.84498	5.19907	7.3274			1.14894	0.876263	0.95321							0.759358	1.18491	1.01062	0.916345
	9.51927	2.0648		9.82634	10.6099		11.3194	11.1499	4.94494			1.31636	0.535014	1.70185							0.637055	1.26911	1.03735	1.16376
	8.93689	5.36849		8.08979	7.40152		9.74163	8.11097	9.25455			1.21494	0.689394	1.56583							0.927295	0.875989	0.833507	1.05247
	9.36044	8.58746		12.9818	8.13215		5.47438	8.02626	5.8238			1.66034	0.865757	0.952381							0.770732	0.596752	1.16366	0.771648
	10.6417	8.37569		12.0817	5.62262		4.46845	5.24142	3.82253			1.33407	0.577328	1.27293							0.858316	0.844952	0.58707	1.02468
	10.6523	12.7594		7.83566	11.4782		19.1762	5.62262	9.93223			0.787485	0.850529	1.42638							0.443931	0.922525	0.831723	0.799299
	13.6806	8.39687		11.7429	12.2406		7.50741	9.27573	5.68615			0.860302	0.602544	0.867188							0.832415	1.16812	0.929734	1.0599
	11.6476	9.13808		11.7429	9.91105		10.9382	9.13808	6.7662			1.02198	0.681507	1							0.57331	0.901213	1.20451	1.15141
	12.6959	9.06396		7.66624	8.28039		9.13808	7.95214	4.59551			0.797694	0.866906	0.812609							0.756757	1.47563	0.379342	0.897959
	10.4405	6.38501		7.34858	7.8992		11.5841	6.26853	6.97798			1.08492	0.579439	1.05987							0.814111	1.46529	0.985714	0.950787
	8.56629	11.0546		11.1817	14.3583		8.85218	11.3405	4.59551			1.02727	0.488842	1.17544							0.782684	0.845127	1.09431	1.20678
	11.4782	7.43329		12.0288	6.42736		9.41338	6.96739	5.30496			1.02439	0.569632	0.631491							1.02266	0.984219	0.942206	1.24662
	7.7086	8.02626		9.26514	13.49		7.50741	5.55909	5.65438			0.980998	0.878953	0.885856							0.770075	1.01805	0.747762	0.789529
	14.1465	8.831		10.3664	9.73105		8.08979	8.79924	4.33079			1.21335	0.731674	1.1256							0.892308	0.761949	1.21014	1.13399
	9.50868	8.41804		13.3947	10.8005		9.73105	7.4227	7.34858			0.736196	1.01995	0.638149							0.309366	1.12081	1.00083	0.955776
	10.4193	4.99788		15.1101	6.78738		8.43922	7.08386	8.59805			1.04938	0.516729	1.23175							0.798001	0.921895	1.06838	0.78492
	5.68615	8.0792		9.41338	9.06396		5.85557	8.22745	3.39898			0.987283	0.532403	0.948413							0.355705	1.02322	1.22257	1.09143
	13.6806	11.097		8.66158	7.52859		6.62855	6.71326	4.11902			0.952308	0.841598	1.57374							1.05609	0.928198	1.08579	1.22487
	11.3935	9.26514		12.5265	7.49682		8.11097	7.50741	4.40491			0.741935	1.48373	0.494624							1.17716	0.79303	0.948409	1.07623
	8.19568	7.12622		7.82507	5.71792		6.16264	6.07793	6.59678			0.986175	0.825112	0.547592							0.896694	1.28192	0.840198	0.678452
	13.7018	7.85684		8.20627	10.2075		7.64507	9.41338	4.93435			0.885942	0.836325	0.988622							0.698682	1.08398	0.973845	1.02277
	9.57222	10.3346		11.4041	9.26514		10.6629	4.50021	5.71792			1.11535	1.14299	1.18975							0.749216	0.958918	1.02176	1.09031
	8.75688	8.23803		10.4193	10.737		8.31216	6.79797	7.08386			1.09586	0.894309	1.26349							1.18469	1.21221	1.0513	1.10798
	8.77806	5.3579		10.377	9.19102		8.69335	6.06734	7.16857			0.573304	0.370745	0.858032							0.727773	1.147	1.05964	1.24554
	4.44727	7.06269		10.7899	8.11097		6.6709	3.88607	8.51334			1.06622	1.12109	0.909953							0.800242	1.15737	0.704453	1
	6.03558	9.1169		5.60144	11.7323		12.3994	10.3664	5.23083			0.989637	0.419954	1.09392							1.16919	1.23529	0.869225	0.796791
	9.1169	11.3935		9.90047	11.0758		5.11436	7.99449	5.10377			0.83218	0.703323	1.2284							0.497588	0.961768	1.19422	0.933691
	12.1453	10.4193		11.4888	11.7747		7.44388	4.73316	7.00974			0.508671	0.412855	2.12711							0.576208	0.668609	1.1743	0.983435
	10.0064	9.59339		9.33926	9.73105		8.40745	7.77213	4.6061			1.08594	0.573901	1.72045							0.668482	1.15829	0.725373	0.908397
	8.52393	11.637		9.19102	9.88988		5.52732	8.1745	5.81321			0.707792	0.961276	1.08795							0.706116	1.47644	1.22253	0.76936
	10.0381	8.94748		7.49682	9.85811		4.34138	7.8992	11.2876			1.02731	1.31983	1.18635							0.481884	0.67736	0.864987	0.673064
	10.7687	9.45574		9.28632	9.56163		3.90724	8.61923	5.97205			1.02036	0.776515	1.08589							0.989907	0.749025	0.830091	1.10732
	7.24269	8.66158		12.8653	6.63914		4.4155	8.25921	5.10377			1.70045	0.873037	1.65554							0.948954	1.03568	0.625116	1.4391
	2.79543	15.9996		8.30157	11.7747		4.03431	6.97798	12.1029			0.87069	0.774977	1.1901							0.732459	1.20447	1	0.37156
	2.97543	9.0216		9.19102	13.6912		4.36256	9.48751	11.0017			1.09959	0.962766	1.58967							0.918019	1.02632	1.34945	1.41279
	10.5676	9.28632		6.98856	7.24269		3.49428	3.63194	5.71792			1.15385	0.787844	1.1363							0.780968	0.965323	0.925562	0.846004
	9.48751	8.73571		9.48751	11.5311		4.08725	4.76493	8.76747			0.369765	0.890255	0.84427							0.475336	1.076	0.851542	0.997633
	11.2452	9.78399		7.49682	7.81449		6.88268	5.01906	7.3274			0.827362	0.915888	1.73118							0.569132	1.20553	0.651351	0.757047
	11.2346	6.60737		7.30623	9.81576		6.68149	6.32147	5.98263			0.997093	0.559219	1.47059							0.935561	0.766568	0.803379	1.07444
	6.63914	10.144		8.57687	9.27573		6.0144	7.12622	10.1758			0.568354	0.347826	1.73849							0.85	0.943114	0.936037	0.648948
	5.60144	10.3028		8.38628	11.0229		7.35917	5.92969	8.60864			1.27432	1.122	1.11788							0.626866	1.1354	0.907173	0.925904
	8.34392	9.78399		9.7734	14.8878		6.89327	6.78738	7.3274			1.18272	0.505952	0.925322							0.841847	1.23277	0.675654	0.722563
	7.07327	12.05		9.14867	9.69928		4.77552	6.12029	9.00042			1	0.744485	1.0592							0.753388	1.05148	0.637706	1.00856
	3.17662	8.38628		7.97332	9.6781		6.64972	7.47565	11.044			0.918782	0.507177	1.45561							0.624144	1.06707	0.902516	1.27003
	10.0805	9.4028		10.8111	8.85218		7.07327	6.60737	10.6629			1.11887	1.01703	0.980427							0.2777	0.731415	0.589404	0.849143
	4.40491	12.7065		8.831	9.01101		7.95214	8.85218	7.83566			0.924851	0.663295	1.11953							0.771115	1.10211	1.24968	0.879479
	10.324	10.0593		11.3617	11.2452		7.90978	11.3405	13.4477			0.695912	0.344311	0.330364							0.597445	0.885266	0.948684	0.753339
	4.64845	8.4604		7.88861	7.31681		4.47903	5.50614	9.964			1.35285	0.724868	0.654906							0.908616	0.943648	0.706775	1.0443
	5.69674	7.17916		9.47692	9.5828		6.3956	9.7734	8.24862			1.52357	0.734198	0.770363							1.06876	0.912237	1.26625	1.12963
	4.65904	8.39687		6.52266	7.98391		3.50487	5.02965	15.216			0.491667	0.449915	1.10177							0.777355	1.05385	1.19254	1.13039
	9.29691	7.09445		6.27912	7.24269		7.7086	8.51334	9.12749			0.964962	0.552239	0.937267							0.552651	1.09873	0.946895	0.952846
	4.74375	8.51334		8.69335	9.81576		4.72258	5.7285	8.08979			0.920826	0.771654	1.07296							0.889963	0.862098	1.09992	0.797003
	7.99449	6.53325		5.63321	7.40152							0.808438	0.996094	0.83101							1.07022	1.29369	1.0067	0.891509
	4.5108	6.25794		6.5756	11.9547							1.39438	0.323288	0.251121							0.726396	0.877049	1.23779	0.876011
	10.4934	8.1745		7.90978	5.95087							1.03131	0.622845	0.435563							0.665331	0.968641	0.345952	0.995256
	8.85218	10.6523		9.00042	8.24862							1.24274	0.904915	0.950769							0.562549	1.0549	1.05249	1.22414
	1.64125	9.36044		8.02626	8.90512							0.825758	1.11376	0.907734							0.909563	0.69971	1.10791	0.821285
	7.8039	5.22025		9.42397	7.86743							0.754029	1.12445	0.729183							0.829238	1.11012	1.01656	0.61991
	9.4028			9.37103	14.2948							1.12312	1.03132	0.951368							0.913624	1.00653	1.01578	1.02604
	11.1076			7.11563	10.2711							1.05851	1.04242	0.968825							0.963489	1.05225	1.13886	0.778476
				8.76747	11.51							1.13373	0.707879	0.617143							0.26988	1.04045	1.05337	0.962725
												0.790501	1.06244	0.787946							0.795476	1.11347	0.759519	0.988082
												0.808585	1.36914	1.44224							0.91762	0.817833	0.560545	0.997333
												0.884558	0.803856	0.517808							0.66217	0.935728	1.48911	1.21274
												0.739796	1.08876	1.10285							0.962457	1.0753	0.886364	0.988429
												1.18902	0.764622	0.983122							0.879767	0.989899	0.789991	1.38124
												0.799789	0.953227	0.97832							0.550505	0.937553	0.964435	0.770975
												0.327846	0.767108	1.38974							0.657055	1.14935	0.862176	1.10052
												1.75	0.948882	0.864838							0.762329	1.07196	1.05138	0.798343
												0.942509	0.708185	0.992711							0.464122	0.868956	0.706134	0.72636
													1.04918	1.0389							0.559536	1.1237	0.977458	0.825773
													0.917749	0.839695							0.325553	0.63645	1.12609	0.963491
													0.710015	0.446043							0.33049	0.557229	1.54155	0.805278
													0.636132	0.831361							0.642326	1.07669	1.01268	0.566899
													0.274083	0.786466							0.65413	1.06083	1.36288	1.32587
													0.461047	0.743005							0.530439	1.27512	0.925952	0.896725
													0.660959	0.63645							0.965443	1.17744	0.921303	1.0361
													0.459746	0.910486							0.395624	0.573366	2.07771	0.993421
													1.07392	0.782389
													1.04755	0.754319
													0.759509	0.767857
													0.78735	0.802618
													0.635838	0.894737
													0.428824	0.723124
													0.704739	1.20262
													0.84755	1.17991
													0.352609	1.1278
													1.01441	1.08981
													0.398701	0.644359
													0.645643	1.12081
													0.783582	0.661877
														0.928307
														1.54762
														1.40809
														0.827018
														0.799368
														0.862385
														1.0267
														0.535783
														0.174727
														1.1513
														0.725155
														1.03137
														0.539658
														0.555908
														0.990826
														0.658487
														1.6039
														0.490484
														1.42165
														0.645553
														0.807052
														1.53647
														0.797297
														0.878515
														1.79718
														1.01822
														0.436718
														0.574841

## Sheet: Supplementary Figure 4
		ED Figure 4c				ED Figure 4d

[truncated: 2 more sheets: Supplementary Figure 5, Supplementary Figure 6]
